# Supplementary material for: Caloxanthone C: a pyran­oxanthone from the stem bark of Calophyllum soulattri
Source: Acta Crystallogr Sect E Struct Rep Online. 2011 Sep 14;67(Pt 10):o2607–8. doi: 10.1107/S1600536811036294 (PMC3201296; doi:10.1107/S1600536811036294)
Supplement: Supplementary file 1 [file e-67-o2607-sup1.cif]

##############################################################################
#                                                                            #
# This CIF contains the data in a paper accepted for publication in          #
# Acta Crystallographica Section E. It conforms to the requirements of       #
# Notes for Authors for Acta Crystallographica Section E, and has been       #
# peer reviewed under the auspices of the IUCr Commission on Journals.       #
#                                                                            #
# Full details of the Crystallographic Information File format               #
# are given in the paper "The Crystallographic Information File (CIF):       #
# a New Standard Archive File for Crystallography" by S. R. Hall, F. H.      #
# Allen and I. D. Brown [Acta Cryst. (1991), A47, 655-685].                  #
#                                                                            #
# The current version of the core CIF dictionary is obtainable from          #
# ftp://ftp.iucr.org/pub/cif_core.dic.                                       #
#                                                                            #
# Software is freely available for graphical display of the structure(s)     #
# in this CIF. For information consult the CIF software page                 #
# http://www.iucr.org/resources/cif/software.                                #
#                                                                            #
# This file may be used for bona fide research purposes within the           #
# scientific community so long as proper attribution is given to the journal # 
# article from which it was obtained.                                        #
#                                                                            #
##############################################################################
data_I
_audit_creation_method     CRYSTALS_ver_14.23
_journal_date_recd_electronic     2011-08-04
_journal_date_accepted     2011-09-06
_journal_name_full     'Acta Crystallographica, Section E'
_journal_year     2011
_journal_volume     67
_journal_issue     10
_journal_page_first     o2607
_journal_page_last     o2608
_journal_paper_category     QO
_journal_coeditor_code     SU2302
_publ_contact_author_name     'Ee, Gwendoline Cheng Lian'
_publ_contact_author_address
;Department of Chemistry, Faculty of Science, Universiti Putra Malaysia,
43400 UPM Serdang, Selangor, MALAYSIA
;
_publ_contact_author_email     'gwen@science.upm.edu.my'
_publ_contact_author_fax     '+603 89435380'
_publ_contact_author_phone     '+603 89466785'
_publ_section_title
;
Caloxanthone C: a pyranoxanthone from the stem bark of <i>Calophyllum
soulattri</i>
;
loop_
    _publ_author_name
    _publ_author_address
    'Ee, Gwendoline Cheng Lian'
;
Department of Chemistry, Faculty of Science, Universiti Putra Malaysia,
43400 UPM Serdang, Selangor, Malaysia
;
    'Mah, Siau Hui'
;
Department of Chemistry, Faculty of Science, Universiti Putra Malaysia,
43400 UPM Serdang, Selangor, Malaysia
;
    'Kwong, Huey Chong '
;
Department of Chemistry, Faculty of Science, Universiti Putra Malaysia,
43400 UPM Serdang, Selangor, Malaysia
;
    'Teh, Soek Sin'
;
Department of Chemistry, Faculty of Science, Universiti Putra Malaysia,
43400 UPM Serdang, Selangor, Malaysia
;
    'Mohamed Tahir, Mohamed Ibrahim'
;
Department of Chemistry, Faculty of Science, Universiti Putra Malaysia,
43400 UPM Serdang, Selangor, Malaysia
;
    'Silong, Sidik'
;
Department of Chemistry, Faculty of Science, Universiti Putra Malaysia,
43400 UPM Serdang, Selangor, Malaysia
;
_chemical_name_systematic
;
5,10-Dihydroxy-2,2-dimethyl-12-(2-methylbut-3-en-
2-yl)pyrano[3,2-<i>b</i>]xanthen-6(2<i>H</i>)-one
;
_chemical_name_common     'Caloxanthone C'
_chemical_formula_moiety     'C23 H22 O5'
_chemical_formula_sum     'C23 H22 O5'
_chemical_formula_iupac     'C23 H22 O5'
_chemical_formula_weight     378.42
_chemical_melting_point     189
_symmetry_cell_setting     monoclinic
_symmetry_space_group_name_H-M     'P 21/n'
_symmetry_space_group_name_Hall     '-P 2yn'
loop_
    _symmetry_equiv_pos_site_id
    _symmetry_equiv_pos_as_xyz
    1 x,y,z
    2 1/2-x,1/2+y,1/2-z
    3 -x,-y,-z
    4 1/2+x,1/2-y,1/2+z
_cell_length_a     6.7013(3)
_cell_length_b     15.8951(7)
_cell_length_c     17.3891(7)
_cell_angle_alpha     90
_cell_angle_beta     93.181(4)
_cell_angle_gamma     90
_cell_volume     1849.39(14)
_cell_formula_units_Z     4
_cell_measurement_reflns_used     4840
_cell_measurement_theta_min     71
_cell_measurement_theta_max     4
_cell_measurement_temperature     150
_exptl_crystal_description     plate
_exptl_crystal_colour     yellow
_exptl_crystal_size_max     0.340
_exptl_crystal_size_mid     0.150
_exptl_crystal_size_min     0.070
_exptl_crystal_density_diffrn     1.359
_exptl_crystal_density_meas     ?
_exptl_crystal_density_method     'not measured'
_exptl_crystal_F_000     800
_exptl_absorpt_coefficient_mu     0.779
_exptl_absorpt_correction_type     multi-scan
_exptl_absorpt_process_details
;
(CrysAlisPro; Oxford Diffraction, 2006)
;
_exptl_absorpt_correction_T_min     0.8897
_exptl_absorpt_correction_T_max     0.9469
_exptl_special_details     ?
_diffrn_ambient_temperature     150
_diffrn_radiation_type     'Cu K\a'
_diffrn_radiation_wavelength     1.54184
_diffrn_radiation_monochromator     'graphite'
_diffrn_measurement_device_type     'Oxford Diffraction Gemini'
_diffrn_measurement_device     'area'
_diffrn_measurement_method     \w/2\q
_diffrn_reflns_number     10133
_diffrn_reflns_av_R_equivalents     0.023
_diffrn_reflns_av_sigmaI/netI     ?
_diffrn_reflns_theta_min     3.770
_diffrn_reflns_theta_max     70.868
_diffrn_reflns_theta_full     67.324
_diffrn_measured_fraction_theta_max     0.982
_diffrn_measured_fraction_theta_full     0.995
_diffrn_reflns_limit_h_min     -8
_diffrn_reflns_limit_h_max     8
_diffrn_reflns_limit_k_min     0
_diffrn_reflns_limit_k_max     19
_diffrn_reflns_limit_l_min     0
_diffrn_reflns_limit_l_max     21
_diffrn_standards_number     0
_diffrn_standards_interval_count     ?
_diffrn_standards_interval_time     ?
_diffrn_standards_decay_%     ?
_refine_special_details
;
For this compound, 10133 numbers of reflections were collected and measured
during the refinement. Symmetry related reflections were measured more than
once and after merging the symmetry equivalent reflections there were only
3503 reflection left. 15 more reflections were filtered, as \s cutoff was set
as -3 and (sin<i>\q</i>/<i>x</i>)set to>0.01 (to eliminate reflection measured
near the vicinity of beam stop) therefore numbers of reflection reduced to
3488.
;
_reflns_number_total     3503
_reflns_number_gt     3048
_reflns_threshold_expression     I>2\s(I)
_refine_ls_structure_factor_coef     Fsqd
_refine_ls_matrix_type     full
_refine_ls_R_factor_all     0.0615
_refine_ls_R_factor_gt     0.0560
_refine_ls_wR_factor_all     0.1700
_refine_ls_wR_factor_gt     0.1659
_refine_ls_wR_factor_ref     0.1700
_refine_ls_goodness_of_fit_ref     1.0011
_refine_ls_number_reflns     3488
_refine_ls_number_parameters     254
_refine_ls_number_restraints     0
_refine_ls_hydrogen_treatment     constr
_refine_ls_weighting_scheme     calc
_refine_ls_weighting_details
;
 Method= Modified Sheldrick
 w=1/[\s^2^(F^2^) + ( 0.08P)^2^ + 2.61P]
 ,where P=(max(Fo^2^,0) + 2Fc^2^)/3
;
_atom_sites_solution_hydrogens     geom
_atom_sites_solution_primary     direct
_atom_sites_solution_secondary     ?
_refine_ls_shift/su_max     0.0002304
_refine_ls_shift/su_mean     0.0000197
_refine_diff_density_max     0.34
_refine_diff_density_min     -0.34
_refine_ls_extinction_method     'Larson (1970), Equation 22'
_refine_ls_extinction_coef     27(7)
loop_
    _atom_type_symbol
    _atom_type_scat_Cromer_Mann_a1
    _atom_type_scat_Cromer_Mann_a2
    _atom_type_scat_Cromer_Mann_a3
    _atom_type_scat_Cromer_Mann_a4
    _atom_type_scat_Cromer_Mann_b1
    _atom_type_scat_Cromer_Mann_b2
    _atom_type_scat_Cromer_Mann_b3
    _atom_type_scat_Cromer_Mann_b4
    _atom_type_scat_Cromer_Mann_c
    _atom_type_scat_dispersion_real
    _atom_type_scat_dispersion_imag
    _atom_type_scat_source
    C 2.3100 1.0200 1.5886 0.8650 20.8439 10.2075 0.5687 51.6512 0.2156 0.0181
                                                                          0.0091
                                'International Tables Vol C 4.2.6.8 and 6.1.1.4'
    H 0.4930 0.3229 0.1402 0.0408 10.5109 26.1257 3.1424 57.7998 0.0030 0.0000
                                                                          0.0000
                                'International Tables Vol C 4.2.6.8 and 6.1.1.4'
    O 3.0485 2.2868 1.5463 0.8670 13.2771 5.7011 0.3239 32.9089 0.2508 0.0492
                                                                          0.0322
                                'International Tables Vol C 4.2.6.8 and 6.1.1.4'
_computing_data_collection     'CrysAlis CCD (Oxford Diffraction, 2006)'
_computing_cell_refinement     'CrysAlis RED (Oxford Diffraction, 2006)'
_computing_data_reduction     'CrysAlis RED (Oxford Diffraction, 2006)'
_computing_structure_solution     'SIR92 (Altomare <i>et al.</i>, 1994)'
_computing_structure_refinement     'CRYSTALS (Betteridge <i>et al.</i>, 2003)'
_computing_molecular_graphics     'Mercury (Macrae <i>et al.</i>, 2006)'
_computing_publication_material     'CRYSTALS (Betteridge <i>et al.</i>, 2003)'
loop_
    _atom_site_type_symbol
    _atom_site_label
    _atom_site_fract_x
    _atom_site_fract_y
    _atom_site_fract_z
    _atom_site_U_iso_or_equiv
    _atom_site_thermal_displace_type
    _atom_site_calc_flag
    _atom_site_refinement_flags
    _atom_site_occupancy
    _atom_site_disorder_assembly
    _atom_site_disorder_group
    O O1 0.2643(2) 0.41026(9) 0.57160(8) 0.0229(4) Uani . . 1.000 . .
    O O5 0.2129(3) 0.53596(10) 0.36618(9) 0.0307(5) Uani . . 1.000 . .
    O O10 0.2854(2) 0.14802(10) 0.44806(9) 0.0278(5) Uani . . 1.000 . .
    O O16 0.2066(3) 0.39365(10) 0.29598(8) 0.0303(5) Uani . . 1.000 . .
    O O28 0.3025(3) 0.48977(10) 0.70816(9) 0.0353(6) Uani . . 1.000 . .
    C C2 0.2663(3) 0.49629(13) 0.56988(12) 0.0210(6) Uani . . 1.000 . .
    C C3 0.2503(3) 0.54285(13) 0.50222(12) 0.0218(6) Uani . . 1.000 . .
    C C4 0.2296(3) 0.49750(14) 0.42909(12) 0.0230(6) Uani . . 1.000 . .
    C C6 0.2301(3) 0.40664(13) 0.43370(12) 0.0203(6) Uani . . 1.000 . .
    C C7 0.2456(3) 0.36432(13) 0.50527(11) 0.0197(6) Uani . . 1.000 . .
    C C8 0.2438(3) 0.27680(13) 0.51359(12) 0.0208(6) Uani . . 1.000 . .
    C C9 0.2496(3) 0.23212(13) 0.44407(12) 0.0214(6) Uani . . 1.000 . .
    C C11 0.2127(4) 0.09367(15) 0.38384(13) 0.0309(7) Uani . . 1.000 . .
    C C12 0.2517(4) 0.13517(16) 0.30843(13) 0.0317(7) Uani . . 1.000 . .
    C C13 0.2589(3) 0.21808(15) 0.30307(13) 0.0272(7) Uani . . 1.000 . .
    C C14 0.2370(3) 0.27046(14) 0.37081(12) 0.0226(6) Uani . . 1.000 . .
    C C15 0.2218(3) 0.35722(14) 0.36604(12) 0.0230(6) Uani . . 1.000 . .
    C C17 0.3296(5) 0.01284(17) 0.39606(16) 0.0449(9) Uani . . 1.000 . .
    C C18 -0.0109(4) 0.07989(16) 0.39128(14) 0.0362(8) Uani . . 1.000 . .
    C C19 0.2517(3) 0.23222(13) 0.59319(12) 0.0247(6) Uani . . 1.000 . .
    C C20 0.1635(3) 0.28569(13) 0.65545(12) 0.0242(6) Uani . . 1.000 . .
    C C21 0.2403(4) 0.29604(14) 0.72643(13) 0.0275(7) Uani . . 1.000 . .
    C C22 0.4673(4) 0.20684(17) 0.61492(13) 0.0380(8) Uani . . 1.000 . .
    C C23 0.1135(5) 0.15364(17) 0.59174(15) 0.0455(9) Uani . . 1.000 . .
    C C24 0.2559(3) 0.63098(14) 0.50689(13) 0.0261(7) Uani . . 1.000 . .
    C C25 0.2754(3) 0.66952(14) 0.57769(15) 0.0289(7) Uani . . 1.000 . .
    C C26 0.2914(3) 0.62217(15) 0.64509(14) 0.0285(7) Uani . . 1.000 . .
    C C27 0.2857(3) 0.53529(14) 0.64196(13) 0.0253(6) Uani . . 1.000 . .
    H H12 0.26450 0.10080 0.26490 0.0384 Uiso . . 1.000 . .
    H H13 0.28030 0.24340 0.25580 0.0331 Uiso . . 1.000 . .
    H H16 0.19700 0.44460 0.30570 0.0463 Uiso . . 1.000 . .
    H H171 0.31860 -0.00790 0.44700 0.0664 Uiso . . 1.000 . .
    H H172 0.28140 -0.02920 0.35990 0.0668 Uiso . . 1.000 . .
    H H173 0.46950 0.02260 0.38840 0.0665 Uiso . . 1.000 . .
    H H181 -0.03090 0.05220 0.43970 0.0529 Uiso . . 1.000 . .
    H H182 -0.07820 0.13340 0.38910 0.0531 Uiso . . 1.000 . .
    H H183 -0.06030 0.04520 0.35010 0.0534 Uiso . . 1.000 . .
    H H20 0.03660 0.31080 0.64190 0.0285 Uiso . . 1.000 . .
    H H211 0.36950 0.27610 0.74130 0.0327 Uiso . . 1.000 . .
    H H212 0.16730 0.32320 0.76280 0.0333 Uiso . . 1.000 . .
    H H221 0.55190 0.25610 0.62300 0.0565 Uiso . . 1.000 . .
    H H222 0.51750 0.17280 0.57450 0.0567 Uiso . . 1.000 . .
    H H223 0.47390 0.17320 0.66120 0.0565 Uiso . . 1.000 . .
    H H231 0.09990 0.13450 0.64360 0.0671 Uiso . . 1.000 . .
    H H232 -0.01540 0.17000 0.56910 0.0678 Uiso . . 1.000 . .
    H H233 0.16600 0.10830 0.56210 0.0677 Uiso . . 1.000 . .
    H H24 0.24530 0.66350 0.46210 0.0304 Uiso . . 1.000 . .
    H H25 0.27720 0.72990 0.58170 0.0349 Uiso . . 1.000 . .
    H H26 0.30550 0.64830 0.69310 0.0342 Uiso . . 1.000 . .
    H H28 0.29350 0.44000 0.69800 0.0529 Uiso . . 1.000 . .
loop_
    _atom_site_aniso_label
    _atom_site_aniso_U_11
    _atom_site_aniso_U_22
    _atom_site_aniso_U_33
    _atom_site_aniso_U_12
    _atom_site_aniso_U_13
    _atom_site_aniso_U_23
    O1 0.0319(8) 0.0176(8) 0.0189(7) -0.0017(6) -0.0004(6) -0.0005(6)
    O5 0.0401(10) 0.0266(9) 0.0250(8) 0.0005(7) -0.0005(7) 0.0077(6)
    O10 0.0396(9) 0.0191(8) 0.0238(8) 0.0034(7) -0.0053(7) -0.0037(6)
    O16 0.0421(10) 0.0300(9) 0.0184(8) 0.0007(7) -0.0007(7) 0.0032(6)
    O28 0.0587(12) 0.0246(9) 0.0222(8) -0.0023(8) -0.0006(7) -0.0024(6)
    C2 0.0197(10) 0.0174(10) 0.0260(11) -0.0002(8) 0.0012(8) 0.0000(8)
    C3 0.0156(10) 0.0217(11) 0.0279(11) -0.0009(8) 0.0006(8) 0.0012(8)
    C4 0.0198(10) 0.0244(11) 0.0247(11) 0.0003(8) 0.0011(8) 0.0041(9)
    C6 0.0163(10) 0.0230(11) 0.0214(10) -0.0002(8) -0.0003(8) 0.0011(8)
    C7 0.0189(10) 0.0212(11) 0.0189(10) -0.0009(8) 0.0001(8) -0.0015(8)
    C8 0.0215(10) 0.0205(11) 0.0200(10) -0.0011(8) -0.0019(8) 0.0004(8)
    C9 0.0203(10) 0.0197(11) 0.0239(11) -0.0005(8) -0.0021(8) -0.0006(8)
    C11 0.0449(14) 0.0216(11) 0.0254(11) 0.0011(10) -0.0049(10) -0.0080(9)
    C12 0.0371(13) 0.0327(13) 0.0250(11) 0.0040(10) 0.0001(9) -0.0102(10)
    C13 0.0272(11) 0.0340(13) 0.0203(10) 0.0016(9) -0.0002(8) -0.0033(9)
    C14 0.0196(10) 0.0265(11) 0.0212(10) 0.0008(8) -0.0019(8) -0.0026(9)
    C15 0.0211(10) 0.0285(12) 0.0191(10) 0.0005(8) -0.0006(8) 0.0032(8)
    C17 0.0671(19) 0.0267(13) 0.0397(15) 0.0126(13) -0.0079(13) -0.0097(11)
    C18 0.0505(16) 0.0276(12) 0.0295(12) -0.0087(11) -0.0068(11) -0.0020(10)
    C19 0.0356(12) 0.0187(10) 0.0196(10) -0.0026(9) -0.0012(9) 0.0013(8)
    C20 0.0268(11) 0.0203(10) 0.0255(11) -0.0029(9) 0.0024(8) 0.0049(8)
    C21 0.0334(12) 0.0270(11) 0.0225(11) -0.0013(9) 0.0052(9) 0.0015(9)
    C22 0.0502(16) 0.0403(14) 0.0233(12) 0.0203(12) 0.0004(11) 0.0061(10)
    C23 0.079(2) 0.0295(14) 0.0283(13) -0.0245(14) 0.0062(13) 0.0016(10)
    C24 0.0226(11) 0.0215(11) 0.0339(12) 0.0000(8) -0.0002(9) 0.0055(9)
    C25 0.0225(11) 0.0189(11) 0.0452(14) -0.0012(8) 0.0020(10) -0.0024(10)
    C26 0.0276(12) 0.0253(12) 0.0323(12) 0.0001(9) -0.0001(9) -0.0085(9)
    C27 0.0248(11) 0.0241(11) 0.0270(11) -0.0021(9) 0.0011(9) -0.0019(9)
_geom_special_details
;
 Bond distances, angles etc. have been calculated using the
 rounded fractional coordinates. All su's are estimated
 from the variances of the (full) variance-covariance matrix.
 The cell esds are taken into account in the estimation of
 distances, angles and torsion angles
;
loop_
    _geom_bond_atom_site_label_1
    _geom_bond_atom_site_label_2
    _geom_bond_site_symmetry_1
    _geom_bond_site_symmetry_2
    _geom_bond_distance
    _geom_bond_publ_flag
    O1 C2 . . 1.368(3) no
    O1 C7 . . 1.365(2) no
    O5 C4 . . 1.253(3) no
    O10 C9 . . 1.359(3) no
    O10 C11 . . 1.473(3) no
    O16 C15 . . 1.348(3) no
    O28 C27 . . 1.359(3) no
    O16 H16 . . 0.8300 no
    O28 H28 . . 0.8100 no
    C2 C27 . . 1.398(3) no
    C2 C3 . . 1.389(3) no
    C3 C24 . . 1.404(3) no
    C3 C4 . . 1.462(3) no
    C4 C6 . . 1.446(3) no
    C6 C7 . . 1.413(3) no
    C6 C15 . . 1.413(3) no
    C7 C8 . . 1.399(3) no
    C8 C9 . . 1.405(3) no
    C8 C19 . . 1.553(3) no
    C9 C14 . . 1.411(3) no
    C11 C17 . . 1.514(4) no
    C11 C18 . . 1.527(4) no
    C11 C12 . . 1.504(3) no
    C12 C13 . . 1.322(3) no
    C13 C14 . . 1.457(3) no
    C14 C15 . . 1.385(3) no
    C19 C23 . . 1.554(4) no
    C19 C20 . . 1.522(3) no
    C19 C22 . . 1.527(3) no
    C20 C21 . . 1.321(3) no
    C24 C25 . . 1.375(3) no
    C25 C26 . . 1.392(3) no
    C26 C27 . . 1.383(3) no
    C12 H12 . . 0.9400 no
    C13 H13 . . 0.9300 no
    C17 H171 . . 0.9500 no
    C17 H172 . . 0.9600 no
    C17 H173 . . 0.9700 no
    C18 H181 . . 0.9700 no
    C18 H182 . . 0.9600 no
    C18 H183 . . 0.9500 no
    C20 H20 . . 0.9600 no
    C21 H211 . . 0.9400 no
    C21 H212 . . 0.9300 no
    C22 H221 . . 0.9700 no
    C22 H222 . . 0.9600 no
    C22 H223 . . 0.9700 no
    C23 H231 . . 0.9600 no
    C23 H232 . . 0.9600 no
    C23 H233 . . 0.9600 no
    C24 H24 . . 0.9300 no
    C25 H25 . . 0.9600 no
    C26 H26 . . 0.9300 no
loop_
    _geom_angle_atom_site_label_1
    _geom_angle_atom_site_label_2
    _geom_angle_atom_site_label_3
    _geom_angle_site_symmetry_1
    _geom_angle_site_symmetry_2
    _geom_angle_site_symmetry_3
    _geom_angle
    _geom_angle_publ_flag
    C2 O1 C7 . . . 121.12(16) no
    C9 O10 C11 . . . 119.21(17) no
    C15 O16 H16 . . . 104.00 no
    C27 O28 H28 . . . 109.00 no
    O1 C2 C27 . . . 115.10(18) no
    O1 C2 C3 . . . 123.42(18) no
    C3 C2 C27 . . . 121.48(19) no
    C4 C3 C24 . . . 122.92(19) no
    C2 C3 C24 . . . 118.83(19) no
    C2 C3 C4 . . . 118.25(19) no
    O5 C4 C3 . . . 121.2(2) no
    O5 C4 C6 . . . 122.38(19) no
    C3 C4 C6 . . . 116.38(18) no
    C4 C6 C7 . . . 121.59(19) no
    C7 C6 C15 . . . 117.78(19) no
    C4 C6 C15 . . . 120.60(19) no
    O1 C7 C8 . . . 116.46(17) no
    O1 C7 C6 . . . 119.23(18) no
    C6 C7 C8 . . . 124.32(19) no
    C7 C8 C19 . . . 123.08(18) no
    C7 C8 C9 . . . 114.40(18) no
    C9 C8 C19 . . . 122.35(18) no
    C8 C9 C14 . . . 123.77(19) no
    O10 C9 C8 . . . 117.82(18) no
    O10 C9 C14 . . . 118.20(18) no
    O10 C11 C17 . . . 104.15(19) no
    O10 C11 C12 . . . 109.73(19) no
    C12 C11 C18 . . . 110.8(2) no
    O10 C11 C18 . . . 107.74(18) no
    C12 C11 C17 . . . 112.4(2) no
    C17 C11 C18 . . . 111.7(2) no
    C11 C12 C13 . . . 120.5(2) no
    C12 C13 C14 . . . 120.5(2) no
    C9 C14 C13 . . . 118.7(2) no
    C9 C14 C15 . . . 119.00(19) no
    C13 C14 C15 . . . 122.1(2) no
    O16 C15 C6 . . . 120.75(19) no
    C6 C15 C14 . . . 120.28(19) no
    O16 C15 C14 . . . 118.92(19) no
    C8 C19 C22 . . . 109.03(17) no
    C8 C19 C23 . . . 111.18(18) no
    C20 C19 C23 . . . 101.88(18) no
    C22 C19 C23 . . . 110.3(2) no
    C20 C19 C22 . . . 111.78(17) no
    C8 C19 C20 . . . 112.58(17) no
    C19 C20 C21 . . . 126.0(2) no
    C3 C24 C25 . . . 119.8(2) no
    C24 C25 C26 . . . 120.8(2) no
    C25 C26 C27 . . . 120.4(2) no
    C2 C27 C26 . . . 118.6(2) no
    O28 C27 C2 . . . 121.51(19) no
    O28 C27 C26 . . . 119.9(2) no
    C11 C12 H12 . . . 118.00 no
    C13 C12 H12 . . . 121.00 no
    C12 C13 H13 . . . 120.00 no
    C14 C13 H13 . . . 120.00 no
    C11 C17 H171 . . . 111.00 no
    C11 C17 H172 . . . 110.00 no
    C11 C17 H173 . . . 110.00 no
    H171 C17 H172 . . . 109.00 no
    H171 C17 H173 . . . 108.00 no
    H172 C17 H173 . . . 108.00 no
    C11 C18 H181 . . . 109.00 no
    C11 C18 H182 . . . 109.00 no
    C11 C18 H183 . . . 109.00 no
    H181 C18 H182 . . . 110.00 no
    H181 C18 H183 . . . 109.00 no
    H182 C18 H183 . . . 110.00 no
    C19 C20 H20 . . . 116.00 no
    C21 C20 H20 . . . 118.00 no
    C20 C21 H211 . . . 121.00 no
    C20 C21 H212 . . . 120.00 no
    H211 C21 H212 . . . 119.00 no
    C19 C22 H221 . . . 111.00 no
    C19 C22 H222 . . . 109.00 no
    C19 C22 H223 . . . 111.00 no
    H221 C22 H222 . . . 109.00 no
    H221 C22 H223 . . . 109.00 no
    H222 C22 H223 . . . 107.00 no
    C19 C23 H231 . . . 109.00 no
    C19 C23 H232 . . . 108.00 no
    C19 C23 H233 . . . 112.00 no
    H231 C23 H232 . . . 110.00 no
    H231 C23 H233 . . . 109.00 no
    H232 C23 H233 . . . 109.00 no
    C3 C24 H24 . . . 120.00 no
    C25 C24 H24 . . . 120.00 no
    C24 C25 H25 . . . 121.00 no
    C26 C25 H25 . . . 119.00 no
    C25 C26 H26 . . . 121.00 no
    C27 C26 H26 . . . 119.00 no
loop_
    _geom_torsion_atom_site_label_1
    _geom_torsion_atom_site_label_2
    _geom_torsion_atom_site_label_3
    _geom_torsion_atom_site_label_4
    _geom_torsion_site_symmetry_1
    _geom_torsion_site_symmetry_2
    _geom_torsion_site_symmetry_3
    _geom_torsion_site_symmetry_4
    _geom_torsion
    _geom_torsion_publ_flag
    C7 O1 C2 C3 . . . . -0.1(3) no
    C7 O1 C2 C27 . . . . 179.82(17) no
    C2 O1 C7 C6 . . . . 0.6(3) no
    C2 O1 C7 C8 . . . . -179.54(17) no
    C11 O10 C9 C8 . . . . 154.62(19) no
    C11 O10 C9 C14 . . . . -30.5(3) no
    C9 O10 C11 C12 . . . . 42.9(3) no
    C9 O10 C11 C17 . . . . 163.42(19) no
    C9 O10 C11 C18 . . . . -77.9(2) no
    O1 C2 C3 C4 . . . . 0.2(3) no
    O1 C2 C3 C24 . . . . -179.41(18) no
    C27 C2 C3 C4 . . . . -179.74(19) no
    C27 C2 C3 C24 . . . . 0.6(3) no
    O1 C2 C27 O28 . . . . 0.4(3) no
    O1 C2 C27 C26 . . . . 179.23(18) no
    C3 C2 C27 O28 . . . . -179.6(2) no
    C3 C2 C27 C26 . . . . -0.8(3) no
    C2 C3 C4 O5 . . . . 179.4(2) no
    C2 C3 C4 C6 . . . . -0.8(3) no
    C24 C3 C4 O5 . . . . -1.0(3) no
    C24 C3 C4 C6 . . . . 178.85(19) no
    C2 C3 C24 C25 . . . . -0.5(3) no
    C4 C3 C24 C25 . . . . 179.91(19) no
    O5 C4 C6 C7 . . . . -178.9(2) no
    O5 C4 C6 C15 . . . . 3.3(3) no
    C3 C4 C6 C7 . . . . 1.3(3) no
    C3 C4 C6 C15 . . . . -176.56(18) no
    C4 C6 C7 O1 . . . . -1.2(3) no
    C4 C6 C7 C8 . . . . 178.96(19) no
    C15 C6 C7 O1 . . . . 176.65(18) no
    C15 C6 C7 C8 . . . . -3.2(3) no
    C4 C6 C15 O16 . . . . -2.2(3) no
    C4 C6 C15 C14 . . . . 175.28(19) no
    C7 C6 C15 O16 . . . . 179.87(19) no
    C7 C6 C15 C14 . . . . -2.6(3) no
    O1 C7 C8 C9 . . . . -172.41(17) no
    O1 C7 C8 C19 . . . . 3.0(3) no
    C6 C7 C8 C9 . . . . 7.4(3) no
    C6 C7 C8 C19 . . . . -177.21(19) no
    C7 C8 C9 O10 . . . . 168.09(17) no
    C7 C8 C9 C14 . . . . -6.5(3) no
    C19 C8 C9 O10 . . . . -7.3(3) no
    C19 C8 C9 C14 . . . . 178.13(19) no
    C7 C8 C19 C20 . . . . 27.6(3) no
    C7 C8 C19 C22 . . . . -97.0(2) no
    C7 C8 C19 C23 . . . . 141.2(2) no
    C9 C8 C19 C20 . . . . -157.36(19) no
    C9 C8 C19 C22 . . . . 78.0(2) no
    C9 C8 C19 C23 . . . . -43.8(3) no
    O10 C9 C14 C13 . . . . 1.2(3) no
    O10 C9 C14 C15 . . . . -173.23(18) no
    C8 C9 C14 C13 . . . . 175.72(19) no
    C8 C9 C14 C15 . . . . 1.3(3) no
    O10 C11 C12 C13 . . . . -28.3(3) no
    C17 C11 C12 C13 . . . . -143.7(2) no
    C18 C11 C12 C13 . . . . 90.6(3) no
    C11 C12 C13 C14 . . . . 2.4(4) no
    C12 C13 C14 C9 . . . . 13.0(3) no
    C12 C13 C14 C15 . . . . -172.8(2) no
    C9 C14 C15 O16 . . . . -178.96(19) no
    C9 C14 C15 C6 . . . . 3.5(3) no
    C13 C14 C15 O16 . . . . 6.8(3) no
    C13 C14 C15 C6 . . . . -170.74(19) no
    C8 C19 C20 C21 . . . . -136.6(2) no
    C22 C19 C20 C21 . . . . -13.5(3) no
    C23 C19 C20 C21 . . . . 104.3(3) no
    C3 C24 C25 C26 . . . . 0.5(3) no
    C24 C25 C26 C27 . . . . -0.7(3) no
    C25 C26 C27 O28 . . . . 179.67(19) no
    C25 C26 C27 C2 . . . . 0.8(3) no
loop_
    _geom_hbond_atom_site_label_D
    _geom_hbond_atom_site_label_H
    _geom_hbond_atom_site_label_A
    _geom_hbond_site_symmetry_A
    _geom_hbond_distance_DH
    _geom_hbond_distance_HA
    _geom_hbond_distance_DA
    _geom_hbond_angle_DHA
    _geom_hbond_publ_flag
    O16 H16 O5 . 0.83 1.79 2.570(2) 155 yes
    O28 H28 O1 . 0.81 2.25 2.690(2) 115 yes
    C12 H12 O5 2_545 0.94 2.51 3.441(3) 168 yes
