# Supplementary material for: Caloxanthone C: a pyran­oxanthone from the stem bark of Calophyllum soulattri
Source: Acta Crystallogr Sect E Struct Rep Online. 2011 Sep 14;67(Pt 10):o2607–8. doi: 10.1107/S1600536811036294 (PMC3201296; doi:10.1107/S1600536811036294)
Supplement: Supplementary file 2 [file e-67-o2607-Isup2.hkl]

data_I
#  1144_SH1 in P2(1)/n                     
_audit_creation_date        "11-07-25"
_audit_creation_method      CRYSTALS 

_cell_length_a                    6.7013(3)
_cell_angle_alpha                 90
_cell_length_b                    15.8951(7)
_cell_angle_beta                  93.181(4)
_cell_length_c                    17.3891(7)
_cell_angle_gamma                 90

# NOTE FO on scale of Fc,      0.29705
# Status flags: 
#    o - used in refinement 
#    < - excluded by I/sigmaI cutoff 
#    l - excluded at low resolution  
#    h - excluded at high resolution  
#    x - excluded for another reason  

loop_
_refln_index_h
_refln_index_k
_refln_index_l
_refln_F_squared_meas
_refln_F_squared_calc
_refln_F_squared_sigma
_refln_observed_status
_refln_refinement_weight
   2   0   0    87930.11    95130.02      153.27 o   0.1053E-07
   4   0   0    24732.46    28790.14      113.99 o   0.2017E-06
   6   0   0     3645.48     3838.86       33.00 o   0.1043E-04
   1   1   0      218.83        0.00        2.90 l   0.0000E+00
   2   1   0     1687.21     1769.85        8.79 o   0.4422E-04
   3   1   0      329.73      233.93        7.12 o   0.8687E-03
   4   1   0     1397.74      991.95       16.21 o   0.9372E-04
   5   1   0       10.27       13.38        2.00 o   0.2726E-01
   6   1   0      108.28      114.22        4.20 o   0.2637E-02
   7   1   0        8.44        5.47        1.95 o   0.4807E-01
   8   1   0      131.06      131.71        4.49 o   0.2166E-02
   0   2   0       17.37        0.00        0.82 l   0.0000E+00
   1   2   0     1690.63        0.00        7.33 l   0.0000E+00
   2   2   0      307.99      351.11        3.34 o   0.6486E-03
   3   2   0       69.28       61.58        2.57 o   0.5104E-02
   4   2   0       27.46       20.33        3.21 o   0.1383E-01
   5   2   0       12.45       10.41        2.39 o   0.2851E-01
   6   2   0      141.89      139.29        5.45 o   0.1963E-02
   7   2   0        7.24        0.57        1.89 o   0.9231E-01
   8   2   0      104.84       96.65        4.01 o   0.3001E-02
   1   3   0      126.21      127.73        2.07 o   0.2351E-02
   2   3   0       30.36       38.51        1.05 o   0.9982E-02
   3   3   0       11.57       14.71        1.31 o   0.2641E-01
   4   3   0       70.77       77.67        4.35 o   0.4069E-02
   5   3   0      299.60      329.15        9.56 o   0.6587E-03
   6   3   0       61.87       74.77        4.49 o   0.4330E-02
   7   3   0       31.22       37.07        3.05 o   0.9323E-02
   8   3   0       59.60       56.97        4.54 o   0.5260E-02
   0   4   0      251.52      230.48        3.86 o   0.1043E-02
   1   4   0       70.67       99.85        1.25 o   0.3574E-02
   2   4   0      116.97      106.25        2.25 o   0.2789E-02
   3   4   0       63.47        3.00        3.83 o   0.1289E-01
   4   4   0        7.21        5.03        2.17 o   0.5043E-01
   5   4   0      140.54      151.41        5.99 o   0.1832E-02
   6   4   0       -0.43        0.85        1.09 o   0.1394E+00
   7   4   0        3.19        1.29        2.13 o   0.1052E+00
   8   4   0       26.81       29.22        2.95 o   0.1149E-01
   1   5   0     1633.71     1673.63        6.96 o   0.4838E-04
   2   5   0      620.82      655.01        6.51 o   0.2415E-03
   3   5   0       11.96       11.21        1.70 o   0.3018E-01
   4   5   0       57.92       52.07        3.57 o   0.5934E-02
   5   5   0       79.20       84.62        4.60 o   0.3636E-02
   6   5   0       26.78       31.83        4.18 o   0.9951E-02
   7   5   0        7.19        9.30        2.23 o   0.3612E-01
   0   6   0      324.14      305.65        5.24 o   0.7124E-03
   1   6   0       23.85       29.67        1.71 o   0.1275E-01
   2   6   0       24.02       36.98        2.07 o   0.1060E-01
   3   6   0      152.33      160.88        5.57 o   0.1707E-02
   4   6   0      235.30      240.84        7.84 o   0.9849E-03
   5   6   0      196.74      245.59        7.33 o   0.1045E-02
   6   6   0       12.66       13.91        3.17 o   0.2179E-01
   7   6   0       17.22       11.71        3.20 o   0.2169E-01
   1   7   0       91.20       93.71        4.54 o   0.3223E-02
   2   7   0      573.08      541.07       12.52 o   0.2966E-03
   3   7   0      511.00      113.34       14.77 o   0.8266E-03
   4   7   0      510.60      472.19       12.35 o   0.3578E-03
   5   7   0        9.80        1.88        1.71 o   0.6764E-01
   6   7   0      159.38      161.63        6.60 o   0.1633E-02
   7   7   0        2.48        0.56        1.25 o   0.2159E+00
   0   8   0     8987.52     6799.12       43.93 o   0.2756E-05
   1   8   0     6906.91     6912.68       54.31 o   0.3237E-05
   2   8   0     7442.23     6940.66       56.89 o   0.3065E-05
   3   8   0     1510.31     1454.32       21.01 o   0.5862E-04
   4   8   0      958.60      878.43       18.58 o   0.1326E-03
   5   8   0      146.67      159.82        6.48 o   0.1717E-02
   6   8   0      368.68      340.20        9.92 o   0.5792E-03
   7   8   0      105.02       55.98        4.20 o   0.4260E-02
   1   9   0      226.81      214.20        8.68 o   0.1090E-02
   2   9   0       70.57       74.33        5.24 o   0.4050E-02
   3   9   0       12.24        5.76        3.26 o   0.3164E-01
   4   9   0      225.74      239.74        9.46 o   0.9749E-03
   5   9   0       20.12       19.09        3.76 o   0.1506E-01
   6   9   0        0.66        0.09        0.94 o   0.3016E+00
   7   9   0       -0.31        0.99        0.98 o   0.1854E+00
   0  10   0      322.33      342.60       13.87 o   0.5788E-03
   1  10   0      441.30      458.07       13.10 o   0.3921E-03
   2  10   0       26.26       30.46        3.62 o   0.1073E-01
   3  10   0      269.35      291.92       11.60 o   0.7429E-03
   4  10   0       13.57       17.12        1.93 o   0.2161E-01
   5  10   0      139.63      159.85        8.92 o   0.1628E-02
   6  10   0       52.66       46.13        5.09 o   0.6075E-02
   1  11   0       52.15       60.32        4.89 o   0.5225E-02
   2  11   0        0.66        3.87        1.53 o   0.2327E-01
   3  11   0       78.67       82.62        5.53 o   0.3578E-02
   4  11   0      120.99      117.66        6.40 o   0.2318E-02
   5  11   0      247.02      268.76       11.58 o   0.8218E-03
   6  11   0       17.72       18.07        3.10 o   0.1725E-01
   0  12   0       17.94       19.58        4.28 o   0.1440E-01
   1  12   0      469.44      531.88       15.19 o   0.3226E-03
   2  12   0       63.47       81.49        5.92 o   0.3801E-02
   3  12   0      223.60      242.95        7.46 o   0.1003E-02
   4  12   0       24.73       16.34        3.37 o   0.1595E-01
   5  12   0       81.12       88.83        6.58 o   0.3220E-02
   6  12   0        8.20        9.77        1.51 o   0.3752E-01
   1  13   0       86.67       93.30        7.02 o   0.3002E-02
   2  13   0       35.58       40.95        3.01 o   0.8410E-02
   3  13   0       69.18       38.65        4.89 o   0.6094E-02
   4  13   0       30.17       40.48        4.24 o   0.8200E-02
   5  13   0       24.87       28.22        3.56 o   0.1149E-01
   6  13   0       30.76       15.46        3.03 o   0.1539E-01
   0  14   0     1042.20     1035.05       24.36 o   0.1033E-03
   1  14   0       38.84       62.35        2.78 o   0.6069E-02
   2  14   0      163.83      219.16        7.53 o   0.1229E-02
   3  14   0       96.61      100.89        4.61 o   0.2975E-02
   4  14   0      178.28      205.40        6.98 o   0.1273E-02
   5  14   0       99.38      102.38        3.61 o   0.2974E-02
   1  15   0        2.29        5.14        1.54 o   0.7535E-01
   2  15   0       14.68       16.16        2.46 o   0.2080E-01
   3  15   0       25.53        0.61        4.41 o   0.2329E-01
   4  15   0       48.89       39.48        3.49 o   0.7509E-02
   5  15   0        0.14        1.10        1.54 o   0.4083E-01
   0  16   0      869.88      903.73       24.53 o   0.1306E-03
   1  16   0      327.90      420.37        8.39 o   0.5048E-03
   2  16   0      266.82      312.28        9.02 o   0.7276E-03
   3  16   0      403.46      408.26       14.56 o   0.4446E-03
   4  16   0       92.40       89.76        4.05 o   0.3338E-02
   1  17   0        7.68        6.18        1.76 o   0.4858E-01
   2  17   0      131.27      130.17        5.85 o   0.2112E-02
   3  17   0       29.20       33.59        3.76 o   0.9694E-02
   0  18   0        2.33        5.15        1.97 o   0.6750E-01
   1  18   0        6.45        4.22        2.69 o   0.4938E-01
   2  18   0       28.81       33.86        3.70 o   0.9721E-02
  -7   0   1      156.69      140.25        9.52 o   0.1687E-02
  -5   0   1      296.73      325.99       14.63 o   0.6172E-03
  -3   0   1     2174.12     2186.38       22.99 o   0.2902E-04
  -1   0   1       94.93        0.00        3.59 l   0.0000E+00
   1   0   1     1074.08        0.00        7.79 l   0.0000E+00
   3   0   1     1298.29     1252.89       17.34 o   0.7640E-04
   5   0   1       42.01       37.62        4.81 o   0.7572E-02
   7   0   1       30.33       31.33        4.48 o   0.9475E-02
  -8   1   1      744.57      780.94       15.56 o   0.1742E-03
  -7   1   1      263.43      253.54        8.68 o   0.8855E-03
  -6   1   1     3359.68     3377.07       19.97 o   0.1299E-04
  -5   1   1      832.96      900.99       14.23 o   0.1422E-03
  -4   1   1     9755.73    10449.48       41.08 o   0.1506E-05
  -3   1   1     1222.16     1098.56       10.80 o   0.9360E-04
  -2   1   1    35411.43    36579.36       42.48 o   0.1023E-06
  -1   1   1    17600.57        0.00       34.68 l   0.0000E+00
   0   1   1    11852.18        0.00       29.10 l   0.0000E+00
   1   1   1    14935.55        0.00       26.86 l   0.0000E+00
   2   1   1     5023.74     5012.75       13.47 o   0.6059E-05
   3   1   1     6143.70     5795.91       28.87 o   0.4415E-05
   4   1   1      162.92       89.21        6.98 o   0.2414E-02
   5   1   1      707.43      706.01       14.38 o   0.2012E-03
   6   1   1       24.40       25.26        3.73 o   0.1231E-01
   7   1   1      178.04      195.33        7.13 o   0.1329E-02
   8   1   1        7.68        0.29        3.38 o   0.5378E-01
  -8   2   1      191.53      206.44        8.06 o   0.1209E-02
  -7   2   1       54.40       53.34        4.08 o   0.5800E-02
  -6   2   1      481.36      483.78        7.56 o   0.3717E-03
  -5   2   1      151.97      162.86        6.15 o   0.1670E-02
  -4   2   1      649.42      689.55        9.99 o   0.2199E-03
  -3   2   1       55.63       44.97        2.39 o   0.6955E-02
  -2   2   1      533.95      534.40        3.98 o   0.3252E-03
  -1   2   1        0.65        0.13        0.25 o   0.1090E+01
   0   2   1       14.50        0.00        0.57 l   0.0000E+00
   1   2   1      256.44      279.16        3.52 o   0.8740E-03
   2   2   1      289.40      265.80        2.83 o   0.8672E-03
   3   2   1     1169.57     1217.54       11.99 o   0.8483E-04
   4   2   1      170.05      135.47        6.12 o   0.1840E-02
   5   2   1       17.87       18.36        2.54 o   0.1826E-01
   6   2   1      313.85      336.40       10.00 o   0.6299E-03
   7   2   1       21.12       17.69        2.73 o   0.1729E-01
   8   2   1        9.32       20.56        1.96 o   0.2065E-01
  -8   3   1       16.32       15.21        2.50 o   0.2080E-01
  -7   3   1       16.39       19.12        2.36 o   0.1839E-01
  -6   3   1       69.87       60.78        3.28 o   0.5018E-02
  -5   3   1        8.82        7.73        1.68 o   0.4185E-01
  -4   3   1      251.71      278.55        6.88 o   0.8554E-03
  -3   3   1        3.48        7.73        0.96 o   0.5622E-01
  -2   3   1      385.41      399.40        3.62 o   0.5153E-03
  -1   3   1      163.68      131.93        2.13 o   0.2045E-02
   0   3   1     1267.65        0.00        6.13 l   0.0000E+00
   1   3   1     1320.43     1346.54        8.64 o   0.7061E-04
   2   3   1      282.67      311.41        3.40 o   0.7556E-03
   3   3   1      585.80      539.41        9.78 o   0.2987E-03
   4   3   1       10.79        9.22        2.58 o   0.3122E-01
   5   3   1      541.39      578.72       12.86 o   0.2838E-03
   6   3   1       -0.19        0.00        2.11 o   0.1271E-01
   7   3   1       57.15       55.18        4.04 o   0.5596E-02
   8   3   1        9.99       12.53        1.37 o   0.3024E-01
  -8   4   1       31.55       34.24        3.17 o   0.9706E-02
  -7   4   1        3.46        1.91        2.33 o   0.8521E-01
  -6   4   1      242.46      242.92       12.03 o   0.8912E-03
  -5   4   1       31.55       39.46        2.74 o   0.9070E-02
  -4   4   1      190.30      202.97        5.57 o   0.1292E-02
  -3   4   1      677.57      683.65        8.35 o   0.2186E-03
  -2   4   1     1748.02     1794.41        8.94 o   0.4271E-04
  -1   4   1      159.98      171.45        1.80 o   0.1667E-02
   0   4   1      272.58      232.49        3.04 o   0.1006E-02
   1   4   1     3725.90     3970.02       11.24 o   0.9863E-05
   2   4   1      111.33      114.71        2.82 o   0.2671E-02
   3   4   1      341.05      332.27        7.68 o   0.6324E-03
   4   4   1      463.28      510.67       10.49 o   0.3524E-03
   5   4   1        1.28        0.76        1.69 o   0.1896E+00
   6   4   1      112.21      117.65        6.04 o   0.2411E-02
   7   4   1       46.03       44.76        5.16 o   0.6435E-02
  -7   5   1       13.55        6.99        3.28 o   0.2865E-01
  -6   5   1       10.22       10.30        2.81 o   0.2863E-01
  -5   5   1       10.06        9.98        2.11 o   0.3277E-01
  -4   5   1       32.36       26.88        2.80 o   0.1154E-01
  -3   5   1       37.74       35.02        2.26 o   0.9586E-02
  -2   5   1       13.94        7.89        1.15 o   0.3655E-01
  -1   5   1      189.32      214.46        2.37 o   0.1276E-02
   0   5   1        0.61        0.04        0.25 o   0.1350E+01
   1   5   1      172.70      184.53        3.04 o   0.1505E-02
   2   5   1       50.74       45.80        2.45 o   0.7077E-02
   3   5   1      332.97      280.49        8.02 o   0.7376E-03
   4   5   1       55.02       53.78        4.23 o   0.5726E-02
   5   5   1       57.83       50.56        4.38 o   0.5806E-02
   6   5   1       11.13        8.15        2.81 o   0.3127E-01
   7   5   1       52.83       42.30        5.44 o   0.6236E-02
  -7   6   1       19.85       20.76        3.57 o   0.1475E-01
  -6   6   1       88.22       82.29        7.20 o   0.3209E-02
  -5   6   1      197.75      222.51        7.35 o   0.1138E-02
  -4   6   1       72.28       81.27        5.25 o   0.3756E-02
  -3   6   1       16.51       12.02        2.41 o   0.2389E-01
  -2   6   1     1818.01     1883.18       16.21 o   0.3906E-04
  -1   6   1      188.42      193.90        3.51 o   0.1382E-02
   0   6   1     4197.99     3699.11       14.24 o   0.1003E-04
   1   6   1     2437.91     2422.88       19.95 o   0.2396E-04
   2   6   1     1069.80     1101.38       14.38 o   0.9940E-04
   3   6   1      688.75      654.46       12.01 o   0.2236E-03
   4   6   1      207.81      193.51        7.45 o   0.1255E-02
   5   6   1      542.77      572.16       10.52 o   0.2910E-03
   6   6   1       17.00       17.30        3.43 o   0.1729E-01
   7   6   1       71.22       77.21        5.97 o   0.3801E-02
  -7   7   1      845.53      677.29       19.18 o   0.1830E-03
  -6   7   1      386.93      371.47       14.02 o   0.4974E-03
  -5   7   1     1769.95     1905.88       19.00 o   0.3886E-04
  -4   7   1     2111.15     2081.04       27.02 o   0.3109E-04
  -3   7   1     6119.51     5997.97       58.09 o   0.4204E-05
  -2   7   1     1406.19     1245.38       15.15 o   0.7369E-04
  -1   7   1     8501.46     7851.93       30.13 o   0.2403E-05
   0   7   1      154.39      156.09        3.91 o   0.1792E-02
   1   7   1     3975.08     3695.73       32.96 o   0.1035E-04
   2   7   1      972.26     1010.05       14.63 o   0.1155E-03
   3   7   1     1655.64     1496.75       19.10 o   0.5379E-04
   4   7   1        7.37       13.06        2.45 o   0.2821E-01
   5   7   1      139.21      151.40        6.17 o   0.1833E-02
   6   7   1        9.07        6.75        2.20 o   0.4069E-01
   7   7   1       59.88       49.37        3.31 o   0.6107E-02
  -7   8   1        4.41        4.28        1.92 o   0.6682E-01
  -6   8   1        3.44        2.67        1.61 o   0.9822E-01
  -5   8   1      204.57      234.42        7.56 o   0.1070E-02
  -4   8   1       68.09       68.42        6.28 o   0.4107E-02
  -3   8   1      291.43      214.75       12.17 o   0.9029E-03
  -2   8   1       17.17       19.80        2.78 o   0.1713E-01
  -1   8   1      800.53      827.93       11.93 o   0.1609E-03
   0   8   1       70.97       55.21        3.45 o   0.5288E-02
   1   8   1      201.78      193.46        9.54 o   0.1213E-02
   2   8   1        5.34        4.04        1.81 o   0.6685E-01
   3   8   1       95.86       51.65        5.29 o   0.4471E-02
   4   8   1      110.14      110.73        6.05 o   0.2543E-02
   5   8   1       54.93       46.26        5.72 o   0.5769E-02
   6   8   1       69.38       62.85        4.26 o   0.4742E-02
   7   8   1       44.19       45.48        2.73 o   0.7379E-02
  -7   9   1       11.79       10.21        1.55 o   0.3259E-01
  -6   9   1      139.77      123.84        5.90 o   0.2137E-02
  -5   9   1      205.25      231.72        7.58 o   0.1079E-02
  -4   9   1      278.59      263.78       10.41 o   0.8136E-03
  -3   9   1      161.41      156.79        8.45 o   0.1595E-02
  -2   9   1      383.55      362.43       11.87 o   0.5269E-03
  -1   9   1      539.18      517.42       11.73 o   0.3207E-03
   0   9   1      738.90      577.32       11.30 o   0.2434E-03
   1   9   1       25.02       29.73        3.92 o   0.1082E-01
   2   9   1       64.47       54.79        5.06 o   0.5140E-02
   3   9   1        9.77        7.16        1.82 o   0.4104E-01
   4   9   1       16.61       28.49        3.07 o   0.1308E-01
   5   9   1       27.46       21.03        4.17 o   0.1245E-01
   6   9   1        3.98        4.77        2.13 o   0.6074E-01
   7   9   1       55.19       29.85        3.84 o   0.8164E-02
  -6  10   1       53.92       48.35        5.19 o   0.5824E-02
  -5  10   1      174.26      183.95       10.04 o   0.1313E-02
  -4  10   1       11.17       11.54        1.71 o   0.3008E-01
  -3  10   1      201.44      181.86       10.03 o   0.1257E-02
  -2  10   1      322.76      372.65       11.63 o   0.5546E-03
  -1  10   1       71.27       80.72        5.42 o   0.3770E-02
   0  10   1       46.64       57.15        3.21 o   0.6043E-02
   1  10   1      339.62      378.16       11.61 o   0.5352E-03
   2  10   1        4.14        0.97        1.91 o   0.1123E+00
   3  10   1       20.87       15.58        3.23 o   0.1763E-01
   4  10   1      151.97      175.74        6.52 o   0.1560E-02
   5  10   1        0.13        0.03        2.77 o   0.4237E-02
   6  10   1        7.00       12.24        2.30 o   0.3037E-01
  -6  11   1       -0.10        1.31        2.48 o   0.6476E-02
  -5  11   1       23.65       29.30        3.87 o   0.1107E-01
  -4  11   1        5.72        3.57        2.32 o   0.6074E-01
  -3  11   1       66.87       59.32        6.07 o   0.4561E-02
  -2  11   1       34.56       31.32        3.35 o   0.9921E-02
  -1  11   1       41.32       30.59        4.39 o   0.8747E-02
   0  11   1       -1.21        0.83        1.73 o   0.1845E+00
   1  11   1       51.04       41.21        4.97 o   0.6611E-02
   2  11   1       28.49       38.41        3.87 o   0.8874E-02
   3  11   1       21.56       27.84        4.52 o   0.1104E-01
   4  11   1       15.61        9.98        3.54 o   0.2272E-01
   5  11   1        0.81        0.03        0.97 o   0.2838E+00
   6  11   1       43.92       39.84        3.15 o   0.7887E-02
  -6  12   1       62.76       59.19        4.94 o   0.4934E-02
  -5  12   1       13.00       11.18        3.17 o   0.2421E-01
  -4  12   1      134.76      122.16        6.76 o   0.2139E-02
  -3  12   1       57.83       44.30        4.79 o   0.6137E-02
  -2  12   1       -8.81        0.84        3.53 o   0.4644E-01
  -1  12   1       62.39       68.35        5.49 o   0.4425E-02
   0  12   1       13.28       18.17        2.25 o   0.2027E-01
   1  12   1        1.66        2.58        2.07 o   0.9700E-01
   2  12   1       14.03       18.15        2.96 o   0.1861E-01
   3  12   1      284.77      277.09        8.42 o   0.7972E-03
   4  12   1       93.20       70.40        7.63 o   0.3390E-02
   5  12   1       36.61       30.64        4.53 o   0.8992E-02
   6  12   1       75.91       70.01        4.97 o   0.4130E-02
  -6  13   1       14.62        9.56        2.25 o   0.2858E-01
  -5  13   1       71.67       69.14        5.78 o   0.4108E-02
  -4  13   1       24.34       25.90        3.05 o   0.1275E-01
  -3  13   1      255.40      273.63        9.11 o   0.8345E-03
  -2  13   1        3.18        3.82        1.11 o   0.9425E-01
  -1  13   1       45.43       50.99        4.68 o   0.6142E-02
   0  13   1      324.68      340.02       11.45 o   0.6026E-03
   1  13   1        1.07        1.61        1.53 o   0.1645E+00
   2  13   1       58.73       72.76        3.87 o   0.4584E-02
   3  13   1       86.89       69.95        5.37 o   0.3890E-02
   4  13   1        2.06        0.22        2.55 o   0.1158E+00
   5  13   1       46.80       48.37        3.25 o   0.6756E-02
   6  13   1        3.25        2.91        1.02 o   0.1125E+00
  -5  14   1       66.39       70.26        3.00 o   0.4636E-02
  -4  14   1       12.94        4.39        2.37 o   0.4056E-01
  -3  14   1       33.04       23.12        2.94 o   0.1234E-01
  -2  14   1        1.75        0.46        1.58 o   0.2081E+00
  -1  14   1       54.09       49.75        3.50 o   0.6253E-02
   0  14   1       71.97       68.81        3.93 o   0.4462E-02
   1  14   1       25.59       22.49        2.28 o   0.1446E-01
   2  14   1        5.59        5.70        1.76 o   0.5614E-01
   3  14   1       12.60       10.98        3.25 o   0.2444E-01
   4  14   1       27.05       18.89        2.63 o   0.1526E-01
   5  14   1       13.76       19.80        1.56 o   0.2000E-01
  -5  15   1      508.45      488.37        8.44 o   0.3551E-03
  -4  15   1        2.69        0.10        1.39 o   0.2257E+00
  -3  15   1      546.37      618.77       10.14 o   0.2670E-03
  -2  15   1       -0.60        0.12        1.08 o   0.1749E+00
  -1  15   1     1830.70     2258.05       20.34 o   0.3059E-04
   0  15   1       -0.22        0.26        1.22 o   0.1062E+00
   1  15   1     1683.79     1960.11       23.40 o   0.3810E-04
   2  15   1       56.57       72.06        4.47 o   0.4562E-02
   3  15   1      893.88     1025.25       16.87 o   0.1168E-03
   4  15   1        8.39       11.17        1.76 o   0.3315E-01
   5  15   1       62.95       74.31        4.62 o   0.4310E-02
  -4  16   1       91.43       94.87        4.03 o   0.3218E-02
  -3  16   1       20.71       10.29        3.30 o   0.2108E-01
  -2  16   1      452.23      473.01       11.62 o   0.3792E-03
  -1  16   1       10.06       19.61        1.77 o   0.2134E-01
   0  16   1      660.36      671.33       14.96 o   0.2169E-03
   1  16   1      141.18      158.13        6.92 o   0.1726E-02
   2  16   1      223.25      242.64        8.26 o   0.9892E-03
   3  16   1      294.68      257.42       13.16 o   0.7660E-03
   4  16   1      137.74      138.10        4.95 o   0.2021E-02
  -3  17   1        3.94        9.08        1.96 o   0.4330E-01
  -2  17   1        3.74        3.14        1.47 o   0.9223E-01
  -1  17   1        8.11       10.87        1.88 o   0.3365E-01
   0  17   1       19.33       20.83        2.66 o   0.1612E-01
   1  17   1       13.72       12.24        3.34 o   0.2214E-01
   2  17   1       38.84       38.54        4.92 o   0.7506E-02
   3  17   1        0.17        0.46        2.30 o   0.8839E-02
  -2  18   1       34.45       34.88        2.72 o   0.9573E-02
  -1  18   1        0.25        1.64        1.46 o   0.4811E-01
   0  18   1        8.35        5.04        2.85 o   0.4130E-01
   1  18   1        6.48       14.64        2.31 o   0.2702E-01
   2  18   1      111.95       98.42        6.98 o   0.2640E-02
   3  18   1        0.53        0.04        0.82 o   0.5339E+00
   1  19   1        0.24        0.67        1.32 o   0.7528E-01
  -8   0   2     2227.07     2276.50       26.07 o   0.2692E-04
  -6   0   2     5279.57     5444.20       31.94 o   0.5272E-05
  -4   0   2     8890.35     9353.42       56.58 o   0.1849E-05
  -2   0   2     5685.08     5570.07       17.92 o   0.4853E-05
   0   0   2     9246.18        0.00       18.85 l   0.0000E+00
   2   0   2     1404.41     1340.26       10.91 o   0.6851E-04
   4   0   2        1.26        0.20        2.37 o   0.1421E+00
   6   0   2       87.22      109.14        7.71 o   0.2603E-02
  -8   1   2       -1.56        4.32        2.34 o   0.7041E-01
  -7   1   2        8.98        5.92        2.01 o   0.4501E-01
  -6   1   2      312.17      327.27        6.19 o   0.6758E-03
  -5   1   2       27.05       28.50        2.69 o   0.1193E-01
  -4   1   2     1896.61     1957.07       18.37 o   0.3629E-04
  -3   1   2     2541.05     1937.93       16.17 o   0.3037E-04
  -2   1   2     7945.56     8210.03       16.42 o   0.2335E-05
  -1   1   2     3095.13        0.00        9.92 l   0.0000E+00
   0   1   2     3016.32        0.00        7.83 l   0.0000E+00
   1   1   2     3393.17     3718.75       10.38 o   0.1126E-04
   2   1   2     5025.43     5225.57       13.48 o   0.5726E-05
   3   1   2      650.63      580.00       10.00 o   0.2637E-03
   4   1   2      623.04      637.19       12.01 o   0.2424E-03
   5   1   2        2.99        2.02        1.57 o   0.1148E+00
   6   1   2      104.42      125.15        5.83 o   0.2378E-02
   7   1   2        1.49        0.43        1.47 o   0.2380E+00
  -8   2   2      223.16      213.48        8.61 o   0.1094E-02
  -7   2   2       51.29       49.72        3.87 o   0.6257E-02
  -6   2   2      313.12      326.11        6.83 o   0.6722E-03
  -5   2   2        6.50        3.50        1.67 o   0.6916E-01
  -4   2   2     1421.38     1388.08       13.89 o   0.6498E-04
  -3   2   2      292.04      184.79        5.69 o   0.1125E-02
  -2   2   2     1048.15     1063.89        5.96 o   0.1065E-03
  -1   2   2     2681.30     2918.49        9.54 o   0.1787E-04
   0   2   2      106.06        0.00        2.14 l   0.0000E+00
   1   2   2      132.15      147.18        2.19 o   0.2049E-02
   2   2   2      501.77      506.53        4.52 o   0.3544E-03
   3   2   2      574.64      523.22        8.83 o   0.3140E-03
   4   2   2      697.20      720.79       12.71 o   0.2000E-03
   5   2   2      100.57      132.37        5.66 o   0.2307E-02
   6   2   2       57.92       56.00        4.34 o   0.5455E-02
   7   2   2       -0.55        0.31        0.87 o   0.3560E+00
  -8   3   2       -0.59        2.92        1.10 o   0.5236E-01
  -7   3   2        5.92        0.01        2.63 o   0.8295E-01
  -6   3   2       10.70       17.87        1.69 o   0.2260E-01
  -5   3   2        2.48        1.53        1.50 o   0.1424E+00
  -4   3   2      364.02      364.43        7.59 o   0.5632E-03
  -3   3   2      125.94       68.92        3.87 o   0.3496E-02
  -2   3   2       10.50        8.14        0.71 o   0.4231E-01
  -1   3   2       86.61       99.84        1.82 o   0.3319E-02
   0   3   2     7699.66     7269.20       18.25 o   0.2752E-05
   1   3   2      661.28      695.60        6.42 o   0.2194E-03
   2   3   2      140.47      150.46        2.96 o   0.1944E-02
   3   3   2     2183.83     2213.25       17.21 o   0.2875E-04
   4   3   2       17.15       13.62        3.12 o   0.2049E-01
   5   3   2      162.92      167.56        7.13 o   0.1563E-02
   6   3   2      234.66      240.27        8.65 o   0.9708E-03
   7   3   2       38.17       29.88        4.85 o   0.8770E-02
  -8   4   2        0.17        1.68        1.40 o   0.5474E-01
  -7   4   2       21.56       21.90        3.75 o   0.1368E-01
  -6   4   2        0.63        0.03        1.26 o   0.9881E-01
  -5   4   2        0.97        2.28        0.89 o   0.1286E+00
  -4   4   2      137.60      132.25        5.02 o   0.2101E-02
  -3   4   2       41.86       22.67        2.61 o   0.1157E-01
  -2   4   2      187.77      199.96        2.77 o   0.1358E-02
  -1   4   2      344.57      368.50        3.09 o   0.5874E-03
   0   4   2      698.61      628.79        4.87 o   0.2376E-03
   1   4   2      581.50      600.69        4.15 o   0.2756E-03
   2   4   2       24.84       37.61        1.39 o   0.1065E-01
   3   4   2       79.20       61.82        3.49 o   0.4703E-02
   4   4   2      126.81      111.73        7.16 o   0.2316E-02
   5   4   2       53.66       62.96        4.18 o   0.5192E-02
   6   4   2        3.59        5.80        1.49 o   0.6513E-01
   7   4   2       14.46       15.14        3.23 o   0.1983E-01
  -7   5   2        2.31        2.22        2.27 o   0.9120E-01
  -6   5   2       55.41       58.26        5.97 o   0.4927E-02
  -5   5   2        9.67        9.14        2.51 o   0.3248E-01
  -4   5   2      730.85      766.20       12.21 o   0.1831E-03
  -3   5   2      127.48      129.20        4.49 o   0.2232E-02
  -2   5   2     3839.91     3757.54       20.25 o   0.1045E-04
  -1   5   2      928.49      955.97        5.25 o   0.1288E-03
   0   5   2     1374.95     1230.97        6.17 o   0.7688E-04
   1   5   2       39.66       38.04        1.61 o   0.9066E-02
   2   5   2     2195.22     2157.60       17.54 o   0.2955E-04
   3   5   2      147.82      179.60        5.42 o   0.1586E-02
   4   5   2       45.67       50.27        3.65 o   0.6577E-02
   5   5   2      319.99      352.34        9.99 o   0.5977E-03
   6   5   2        3.98        4.73        2.44 o   0.5611E-01
   7   5   2       22.56       13.79        3.56 o   0.1736E-01
  -7   6   2       82.19      100.79        6.57 o   0.2943E-02
  -6   6   2        1.43        3.33        1.79 o   0.9808E-01
  -5   6   2      420.22      451.70       11.93 o   0.4117E-03
  -4   6   2       60.06       64.45        4.19 o   0.4928E-02
  -3   6   2      532.57      473.47       10.42 o   0.3566E-03
  -2   6   2      127.21      101.75        4.49 o   0.2670E-02
  -1   6   2     2177.72     2246.94       13.58 o   0.2832E-04
   0   6   2       29.13       34.40        1.15 o   0.1095E-01
   1   6   2      182.51      161.12        4.09 o   0.1627E-02
   2   6   2      152.19      158.26        4.98 o   0.1753E-02
   3   6   2       25.11       24.00        2.68 o   0.1362E-01
   4   6   2       -3.97        1.27        1.80 o   0.1124E+00
   5   6   2       85.18       74.04        4.22 o   0.3930E-02
   6   6   2       16.63       15.18        2.37 o   0.2103E-01
   7   6   2        2.12        0.20        1.61 o   0.2100E+00
  -7   7   2       -1.40        0.34        1.97 o   0.1766E+00
  -6   7   2       35.97       35.03        5.27 o   0.7919E-02
  -5   7   2      448.32      456.91       11.20 o   0.3962E-03
  -4   7   2      305.49      303.53       10.38 o   0.6955E-03
  -3   7   2      716.31      627.54       12.88 o   0.2265E-03
  -2   7   2      528.06      485.48        9.56 o   0.3503E-03
  -1   7   2      377.17      383.60        6.00 o   0.5335E-03
   0   7   2     2093.44     1791.05       15.77 o   0.3793E-04
   1   7   2       -2.21        0.42        1.82 o   0.1683E+00
   2   7   2      101.94       81.41        4.32 o   0.3439E-02
   3   7   2       91.20       93.48        4.71 o   0.3199E-02
   4   7   2       35.51       37.69        3.33 o   0.8751E-02
   5   7   2       28.37       22.25        3.07 o   0.1321E-01
   6   7   2       -0.26        0.07        1.44 o   0.5764E-01
   7   7   2       62.01       36.69        4.96 o   0.6500E-02
  -7   8   2      357.36      347.05       11.68 o   0.5641E-03
  -6   8   2      395.86      398.22       14.07 o   0.4627E-03
  -5   8   2      215.33      239.57        7.76 o   0.1029E-02
  -4   8   2      576.92      527.38       14.56 o   0.2979E-03
  -3   8   2      523.56      496.11       12.37 o   0.3381E-03
  -2   8   2      413.79      405.77        8.94 o   0.4737E-03
  -1   8   2       43.76       24.28        2.28 o   0.1115E-01
   0   8   2      271.89      219.92        6.47 o   0.1016E-02
   1   8   2     2598.88     2497.67       25.14 o   0.2211E-04
   2   8   2      277.11      263.43        8.41 o   0.8465E-03
   3   8   2      186.38      171.33        6.89 o   0.1460E-02
   4   8   2        4.21        4.78        2.38 o   0.5732E-01
   5   8   2       63.23       60.75        6.14 o   0.4578E-02
   6   8   2       25.56       19.38        3.90 o   0.1364E-01
   7   8   2       15.80       15.82        2.17 o   0.2116E-01
  -7   9   2        3.69        3.62        1.54 o   0.8439E-01
  -6   9   2       28.68       37.13        3.79 o   0.9125E-02
  -5   9   2       62.06       81.32        4.21 o   0.4089E-02
  -4   9   2       67.51       62.64        5.96 o   0.4450E-02
  -3   9   2        3.33        4.85        1.60 o   0.7217E-01
  -2   9   2      201.94      177.52        8.53 o   0.1327E-02
  -1   9   2      432.11      479.77        8.03 o   0.3954E-03
   0   9   2      515.30      387.86        9.44 o   0.4371E-03
   1   9   2      180.75      203.22        7.19 o   0.1280E-02
   2   9   2      476.94      505.45       13.75 o   0.3430E-03
   3   9   2        3.10        1.03        2.05 o   0.1151E+00
   4   9   2       78.41       83.02        4.31 o   0.3742E-02
   5   9   2       29.04       43.09        4.32 o   0.7926E-02
   6   9   2       33.31       29.22        4.35 o   0.9680E-02
   7   9   2       10.58        7.30        1.80 o   0.3968E-01
  -6  10   2        4.45        4.58        1.62 o   0.6900E-01
  -5  10   2        2.83        2.44        1.84 o   0.9925E-01
  -4  10   2       63.52       58.79        4.07 o   0.5169E-02
  -3  10   2       63.04       65.54        6.98 o   0.4160E-02
  -2  10   2      168.81      174.41        7.26 o   0.1486E-02
  -1  10   2       29.81       21.90        2.98 o   0.1323E-01
   0  10   2     1113.38      968.71       13.68 o   0.1118E-03
   1  10   2      101.16      101.49        7.89 o   0.2606E-02
   2  10   2      891.04      918.15       19.68 o   0.1310E-03
   3  10   2       39.32       34.24        4.58 o   0.8265E-02
   4  10   2       73.65       74.48        7.34 o   0.3606E-02
   5  10   2        9.60        8.04        2.74 o   0.3351E-01
   6  10   2      108.15       97.37        6.92 o   0.2705E-02
  -6  11   2       13.81       10.68        2.89 o   0.2531E-01
  -5  11   2       -0.16        0.31        2.99 o   0.3142E-02
  -4  11   2       46.35       62.07        4.04 o   0.5488E-02
  -3  11   2       78.62       99.03        7.95 o   0.2846E-02
  -2  11   2       23.76       29.62        3.36 o   0.1153E-01
  -1  11   2      230.04      248.02       10.00 o   0.9355E-03
   0  11   2      100.57       90.58        4.47 o   0.3189E-02
   1  11   2      242.09      290.00       13.22 o   0.7557E-03
   2  11   2        4.23        1.17        2.21 o   0.9456E-01
   3  11   2       57.06       75.81        4.62 o   0.4365E-02
   4  11   2       66.73       78.34        6.31 o   0.3773E-02
   5  11   2       25.89       32.70        4.05 o   0.9965E-02
   6  11   2       13.24        6.32        2.79 o   0.3272E-01
  -6  12   2        1.29        1.84        1.44 o   0.1575E+00
  -5  12   2        3.74        3.82        2.60 o   0.6019E-01
  -4  12   2      180.11      195.97        7.73 o   0.1302E-02
  -3  12   2       31.32       22.69        4.52 o   0.1109E-01
  -2  12   2      141.39      139.54        8.41 o   0.1827E-02
  -1  12   2        3.36        5.02        2.29 o   0.5899E-01
   0  12   2      490.00      417.34       13.55 o   0.4031E-03
   1  12   2        1.06        0.02        2.56 o   0.1029E+00
   2  12   2      234.39      237.63       11.10 o   0.9378E-03
   3  12   2       17.34       11.79        2.33 o   0.2397E-01
   4  12   2        1.03        1.56        1.99 o   0.1335E+00
   5  12   2       12.06       10.64        2.02 o   0.2977E-01
   6  12   2       15.87       13.56        2.56 o   0.2227E-01
  -6  13   2      114.16      111.19        3.94 o   0.2622E-02
  -5  13   2       18.32       22.02        3.18 o   0.1503E-01
  -4  13   2       70.47       75.78        4.84 o   0.4049E-02
  -3  13   2      147.17      152.09        6.99 o   0.1747E-02
  -2  13   2       72.83       74.09        3.70 o   0.4252E-02
  -1  13   2       70.57       66.43        3.84 o   0.4615E-02
   0  13   2       32.46       37.38        4.23 o   0.8503E-02
   1  13   2       25.74       24.84        2.68 o   0.1321E-01
   2  13   2        3.44        1.90        1.49 o   0.1194E+00
   3  13   2       17.32       16.75        2.67 o   0.1907E-01
   4  13   2       10.50        4.70        3.08 o   0.3734E-01
   5  13   2       70.77       60.72        3.90 o   0.4864E-02
   6  13   2       53.79       38.10        3.70 o   0.7305E-02
  -5  14   2      130.65      136.36        4.96 o   0.2088E-02
  -4  14   2       71.17       71.08        3.76 o   0.4385E-02
  -3  14   2      232.94      291.34        6.98 o   0.8409E-03
  -2  14   2       39.10       34.46        3.79 o   0.8713E-02
  -1  14   2       69.18       87.27        4.05 o   0.3773E-02
   0  14   2      107.78      118.34        4.81 o   0.2516E-02
   1  14   2       32.39       28.93        3.55 o   0.1047E-01
   2  14   2      380.53      419.14       11.47 o   0.4623E-03
   3  14   2       15.33       18.25        2.93 o   0.1814E-01
   4  14   2      409.33      390.06        8.17 o   0.4923E-03
   5  14   2       14.68       12.04        1.94 o   0.2630E-01
  -5  15   2       27.18       24.34        2.88 o   0.1292E-01
  -4  15   2       21.75       24.16        2.44 o   0.1438E-01
  -3  15   2      230.22      108.26        8.20 o   0.1713E-02
  -2  15   2        4.04        4.16        1.54 o   0.7594E-01
  -1  15   2      133.73      143.05        5.63 o   0.1963E-02
   0  15   2        1.80        0.22        1.39 o   0.2589E+00
   1  15   2       25.17       36.36        3.10 o   0.1000E-01
   2  15   2       -0.25        1.49        1.38 o   0.5794E-01
   3  15   2       -1.17        0.31        2.21 o   0.1557E+00
   4  15   2       47.17       42.84        3.51 o   0.7219E-02
   5  15   2       11.96        7.19        2.34 o   0.3493E-01
  -4  16   2       41.36       29.11        2.71 o   0.1003E-01
  -3  16   2      550.97      521.47       12.13 o   0.3119E-03
  -2  16   2       -0.69        0.01        0.88 o   0.4109E+00
  -1  16   2       15.68       23.76        2.09 o   0.1641E-01
   0  16   2       28.24       30.19        2.62 o   0.1130E-01
   1  16   2       56.66       75.31        6.35 o   0.4063E-02
   2  16   2       29.81       36.28        3.18 o   0.9503E-02
   3  16   2       48.89       26.65        6.02 o   0.7598E-02
   4  16   2        5.69        4.26        2.04 o   0.6020E-01
  -3  17   2       33.31       30.05        3.63 o   0.1002E-01
  -2  17   2       79.78       88.92        4.56 o   0.3493E-02
  -1  17   2        6.91        7.64        1.78 o   0.4422E-01
   0  17   2       15.28       11.68        1.95 o   0.2615E-01
   1  17   2       18.02       20.36        3.61 o   0.1523E-01
   2  17   2       22.73       22.08        3.97 o   0.1311E-01
   3  17   2       47.29       45.70        4.66 o   0.6499E-02
  -2  18   2        4.99        2.75        1.26 o   0.9298E-01
  -1  18   2        8.54        8.04        1.65 o   0.4105E-01
   0  18   2        9.49        5.15        2.91 o   0.3877E-01
   1  18   2        2.51        3.81        1.98 o   0.7880E-01
   2  18   2        0.37        1.67        0.86 o   0.1279E+00
   1  19   2       11.98       14.58        2.34 o   0.2382E-01
  -7   0   3        2.92        0.03        1.48 o   0.2097E+00
  -5   0   3      -10.06        0.12        3.34 o   0.4981E-01
  -3   0   3     1332.33     1322.77       14.31 o   0.7139E-04
  -1   0   3      616.83      644.35        6.79 o   0.2468E-03
   1   0   3       22.67       21.32        1.67 o   0.1631E-01
   3   0   3       -0.09        1.39        4.62 o   0.5499E-03
   5   0   3      238.41      266.09       13.03 o   0.8184E-03
   7   0   3       33.17       10.15        4.62 o   0.1443E-01
  -8   1   3      856.79      890.91       16.17 o   0.1398E-03
  -7   1   3       23.79        0.00        2.35 o   0.3796E-01
  -6   1   3     1067.28     1140.63       14.56 o   0.9537E-04
  -5   1   3        3.08        0.67        1.56 o   0.1604E+00
  -4   1   3     1167.75     1132.28       14.62 o   0.9171E-04
  -3   1   3     1283.78     1167.48       10.22 o   0.8465E-04
  -2   1   3      376.37      334.34        4.03 o   0.6150E-03
  -1   1   3     1622.20     1678.71       10.29 o   0.4808E-04
   0   1   3        6.36        0.00        0.51 l   0.0000E+00
   1   1   3     2529.39     2692.80       11.65 o   0.2051E-04
   2   1   3     2632.30     2760.46        9.45 o   0.1958E-04
   3   1   3      197.66      227.01        4.76 o   0.1162E-02
   4   1   3       38.43       35.39        3.28 o   0.8989E-02
   5   1   3       33.62       52.64        3.27 o   0.7009E-02
   6   1   3        0.71        0.11        0.97 o   0.2733E+00
   7   1   3        3.51        1.14        1.25 o   0.1534E+00
  -8   2   3       17.77       24.81        2.70 o   0.1469E-01
  -7   2   3       46.27       46.58        3.76 o   0.6815E-02
  -6   2   3      232.03      255.31        6.97 o   0.9528E-03
  -5   2   3       87.28       84.72        4.72 o   0.3504E-02
  -4   2   3       12.88       17.59        2.56 o   0.2047E-01
  -3   2   3      594.90      566.96        7.53 o   0.2861E-03
  -2   2   3      366.40      366.57        4.21 o   0.5722E-03
  -1   2   3     1238.63     1322.88        7.11 o   0.7487E-04
   0   2   3      158.18      145.72        2.47 o   0.1912E-02
   1   2   3     1460.39     1520.99        8.17 o   0.5776E-04
   2   2   3      174.18      203.91        3.14 o   0.1368E-02
   3   2   3      697.20      612.11       10.35 o   0.2390E-03
   4   2   3      122.30      123.24        5.72 o   0.2287E-02
   5   2   3       -1.45        0.26        1.73 o   0.2126E+00
   6   2   3        0.25        3.93        1.71 o   0.1873E-01
   7   2   3       37.23       28.16        4.89 o   0.9055E-02
  -8   3   3       60.34       53.85        4.38 o   0.5453E-02
  -7   3   3       54.14       47.98        3.93 o   0.6272E-02
  -6   3   3       56.43       65.71        3.39 o   0.5097E-02
  -5   3   3        7.96       12.66        1.84 o   0.3071E-01
  -4   3   3      338.42      334.61        7.43 o   0.6308E-03
  -3   3   3      413.91      267.18        6.53 o   0.6920E-03
  -2   3   3      448.69      462.99        4.91 o   0.4105E-03
  -1   3   3       76.89       71.89        1.88 o   0.4483E-02
   0   3   3      774.03      675.49        6.94 o   0.2069E-03
   1   3   3      108.28      114.79        2.04 o   0.2710E-02
   2   3   3       37.52       41.19        1.97 o   0.8653E-02
   3   3   3      308.82      109.68       10.86 o   0.1326E-02
   4   3   3       57.38       69.99        4.32 o   0.4681E-02
   5   3   3        2.78        0.52        1.87 o   0.1474E+00
   6   3   3       68.59       76.92        4.72 o   0.4064E-02
   7   3   3       20.55       16.11        3.61 o   0.1662E-01
  -8   4   3       12.43       13.77        2.12 o   0.2498E-01
  -7   4   3       37.19       21.63        4.78 o   0.1034E-01
  -6   4   3       89.45      103.57        4.38 o   0.3012E-02
  -5   4   3      116.27      128.26        6.15 o   0.2220E-02
  -4   4   3      891.57      945.75       13.30 o   0.1307E-03
  -3   4   3       23.50       10.78        1.96 o   0.2277E-01
  -2   4   3      812.51      854.48        7.62 o   0.1568E-03
  -1   4   3      866.38      899.30        4.90 o   0.1436E-03
   0   4   3    10966.48    10011.08       21.15 o   0.1441E-05
   1   4   3     4214.94     4415.48       13.50 o   0.7978E-05
   2   4   3       45.07       64.46        2.51 o   0.5723E-02
   3   4   3      256.16      293.81        6.18 o   0.8148E-03
   4   4   3      432.73      465.69       11.49 o   0.3961E-03
   5   4   3      126.08      129.92        6.34 o   0.2128E-02
   6   4   3       17.10       18.11        3.78 o   0.1612E-01
   7   4   3       48.98       54.51        5.11 o   0.5588E-02
  -7   5   3       31.09       29.03        4.41 o   0.9847E-02
  -6   5   3       14.96       23.45        3.45 o   0.1483E-01
  -5   5   3      119.23      140.78        7.01 o   0.2000E-02
  -4   5   3      154.24      158.04        6.27 o   0.1701E-02
  -3   5   3       15.26        7.57        2.34 o   0.3082E-01
  -2   5   3       87.50       87.09        3.56 o   0.3554E-02
  -1   5   3      584.37      595.72        5.17 o   0.2761E-03
   0   5   3      655.94      608.68        5.02 o   0.2546E-03
   1   5   3      184.36      201.63        3.15 o   0.1352E-02
   2   5   3      538.35      514.09        8.13 o   0.3310E-03
   3   5   3       73.24       25.24        5.39 o   0.6901E-02
   4   5   3      330.49      326.67       10.58 o   0.6280E-03
   5   5   3       -0.60        0.18        1.10 o   0.1631E+00
   6   5   3        9.80       11.56        2.92 o   0.2670E-01
   7   5   3        7.66        7.31        2.22 o   0.4099E-01
  -7   6   3       40.98       31.13        4.87 o   0.8369E-02
  -6   6   3        5.16        4.48        2.42 o   0.5510E-01
  -5   6   3       51.76       63.35        3.89 o   0.5288E-02
  -4   6   3       73.65       86.72        4.54 o   0.3667E-02
  -3   6   3      109.64      114.84        4.73 o   0.2580E-02
  -2   6   3      455.01      436.12        8.36 o   0.4230E-03
  -1   6   3      461.62      494.75        5.87 o   0.3766E-03
   0   6   3      820.32      723.71        6.81 o   0.1857E-03
   1   6   3     1915.28     1994.64       13.78 o   0.3543E-04
   2   6   3      170.13      162.99        4.88 o   0.1636E-02
   3   6   3      632.42      620.95       10.61 o   0.2489E-03
   4   6   3      423.76      481.39       11.99 o   0.3844E-03
   5   6   3       34.00       25.20        2.77 o   0.1182E-01
   6   6   3       51.80       59.85        5.52 o   0.5068E-02
   7   6   3       55.59       59.74        4.87 o   0.5122E-02
  -7   7   3      161.11      165.82        8.67 o   0.1519E-02
  -6   7   3      133.45      138.66        8.65 o   0.1856E-02
  -5   7   3      219.62      251.37        7.92 o   0.9756E-03
  -4   7   3        9.47       12.70        2.07 o   0.2885E-01
  -3   7   3       38.43       30.41        3.13 o   0.9858E-02
  -2   7   3      749.60      747.66       11.39 o   0.1867E-03
  -1   7   3        5.92        2.16        1.03 o   0.1005E+00
   0   7   3       95.33       80.96        2.73 o   0.3680E-02
   1   7   3      717.10      712.59       14.64 o   0.1975E-03
   2   7   3      571.09      540.35        9.23 o   0.3035E-03
   3   7   3      638.71      638.52       12.16 o   0.2371E-03
   4   7   3      336.56      351.58       11.01 o   0.5793E-03
   5   7   3      107.04      123.57        6.76 o   0.2312E-02
   6   7   3       25.32       27.66        2.60 o   0.1244E-01
   7   7   3       29.23       27.42        3.28 o   0.1136E-01
  -7   8   3        8.91        1.42        2.43 o   0.6174E-01
  -6   8   3       47.37       35.41        3.60 o   0.8061E-02
  -5   8   3        1.14        2.67        1.41 o   0.1311E+00
  -4   8   3      140.90      161.98        8.39 o   0.1634E-02
  -3   8   3       45.71       37.66        4.82 o   0.7317E-02
  -2   8   3      247.39      262.17        7.94 o   0.8958E-03
  -1   8   3       26.59       23.08        1.87 o   0.1447E-01
   0   8   3      151.09      136.77        4.02 o   0.2014E-02
   1   8   3      189.23      217.80        6.95 o   0.1193E-02
   2   8   3      304.24      319.04        9.02 o   0.6804E-03
   3   8   3       22.67       22.15        2.77 o   0.1465E-01
   4   8   3       84.47       83.09        5.73 o   0.3460E-02
   5   8   3       19.67       29.70        3.64 o   0.1173E-01
   6   8   3       16.32       13.57        3.07 o   0.2076E-01
   7   8   3       26.75       15.44        2.73 o   0.1680E-01
  -7   9   3      174.97      148.30        7.39 o   0.1644E-02
  -6   9   3       31.92       35.01        4.06 o   0.9016E-02
  -5   9   3      313.75      314.74        9.37 o   0.6723E-03
  -4   9   3       45.91       47.60        5.03 o   0.6264E-02
  -3   9   3      140.69      138.30        7.96 o   0.1865E-02
  -2   9   3      112.96      126.07        5.68 o   0.2312E-02
  -1   9   3      138.72      140.23        4.62 o   0.2016E-02
   0   9   3        6.97        2.20        1.47 o   0.8307E-01
   1   9   3     1307.73     1409.45       19.34 o   0.6613E-04
   2   9   3      195.58      199.87        8.97 o   0.1214E-02
   3   9   3      265.95      310.05        9.79 o   0.7295E-03
   4   9   3      194.09      207.54        7.28 o   0.1221E-02
   5   9   3      198.08      234.52       10.79 o   0.1016E-02
   6   9   3      106.37      106.70        6.80 o   0.2565E-02
  -6  10   3       30.36       35.48        3.99 o   0.9095E-02
  -5  10   3       53.57       59.90        5.78 o   0.4921E-02
  -4  10   3      445.68      477.05       11.41 o   0.3800E-03
  -3  10   3       23.44       22.25        3.65 o   0.1334E-01
  -2  10   3      225.92      203.40        9.82 o   0.1106E-02
  -1  10   3        7.04        4.75        1.37 o   0.6169E-01
   0  10   3      264.21      224.68        7.34 o   0.9988E-03
   1  10   3       12.50       14.44        2.37 o   0.2354E-01
   2  10   3        7.96       11.17        2.35 o   0.3139E-01
   3  10   3        4.06        1.87        2.48 o   0.7766E-01
   4  10   3       15.56       20.56        2.13 o   0.1799E-01
   5  10   3        3.40        4.21        2.32 o   0.6363E-01
   6  10   3       14.30       13.71        3.23 o   0.2115E-01
  -6  11   3       80.42       76.37        5.81 o   0.3691E-02
  -5  11   3       17.59       19.78        3.49 o   0.1571E-01
  -4  11   3       81.87       85.61        7.96 o   0.3090E-02
  -3  11   3       35.01       37.12        3.69 o   0.8670E-02
  -2  11   3       31.39       23.60        4.03 o   0.1140E-01
  -1  11   3      167.43      165.39       10.53 o   0.1427E-02
   0  11   3       15.33       16.35        2.14 o   0.2114E-01
   1  11   3      101.52      122.72        8.50 o   0.2231E-02
   2  11   3        8.29        6.80        2.33 o   0.4117E-01
   3  11   3        7.29       11.95        1.52 o   0.3362E-01
   4  11   3       27.18       11.85        4.40 o   0.1544E-01
   5  11   3       19.91       25.45        2.44 o   0.1426E-01
   6  11   3      156.09      142.78        7.35 o   0.1773E-02
  -6  12   3        4.57        3.47        2.05 o   0.7051E-01
  -5  12   3        2.98        5.12        2.04 o   0.6396E-01
  -4  12   3        1.88        3.15        1.34 o   0.1133E+00
  -3  12   3       92.97       85.26        6.36 o   0.3207E-02
  -2  12   3       42.47       51.20        5.92 o   0.5777E-02
  -1  12   3        4.68       11.16        2.71 o   0.3229E-01
   0  12   3      115.18      120.88        9.56 o   0.2081E-02
   1  12   3        4.02        1.64        2.07 o   0.9476E-01
   2  12   3       57.38       69.21        5.63 o   0.4443E-02
   3  12   3       38.29       48.57        3.71 o   0.7031E-02
   4  12   3        7.96        4.49        3.15 o   0.4064E-01
   5  12   3       39.66       38.67        3.22 o   0.8324E-02
   6  12   3        4.49        1.45        1.64 o   0.1092E+00
  -6  13   3       18.07       17.37        2.40 o   0.1883E-01
  -5  13   3       29.26       24.27        3.89 o   0.1162E-01
  -4  13   3       38.43       48.79        2.95 o   0.7254E-02
  -3  13   3       24.37       24.49        3.08 o   0.1315E-01
  -2  13   3      172.15      195.06        5.77 o   0.1378E-02
  -1  13   3        3.22        2.88        0.94 o   0.1146E+00
   0  13   3      102.90      110.35        5.60 o   0.2645E-02
   1  13   3       93.26      108.37        4.88 o   0.2833E-02
   2  13   3       15.73       14.13        2.10 o   0.2302E-01
   3  13   3        9.20        7.72        1.77 o   0.4053E-01
   4  13   3        1.75        2.49        1.24 o   0.1367E+00
   5  13   3       25.47       27.55        3.39 o   0.1174E-01
  -5  14   3        3.13        3.80        1.77 o   0.8090E-01
  -4  14   3      133.73      104.66        6.60 o   0.2397E-02
  -3  14   3      127.88      141.42        5.11 o   0.2037E-02
  -2  14   3       71.97       82.13        5.09 o   0.3763E-02
  -1  14   3      125.88      143.47        5.47 o   0.2012E-02
   0  14   3      103.81      101.15        4.96 o   0.2862E-02
   1  14   3       76.74       92.33        4.22 o   0.3484E-02
   2  14   3        0.19        0.15        1.94 o   0.1768E-01
   3  14   3       68.49       64.48        4.57 o   0.4625E-02
   4  14   3       15.12        5.79        2.17 o   0.3569E-01
   5  14   3        5.38        3.34        1.28 o   0.8326E-01
  -5  15   3      283.77      258.23        8.81 o   0.8379E-03
  -4  15   3      188.42      168.38        8.81 o   0.1400E-02
  -3  15   3        6.44        8.41        1.51 o   0.4389E-01
  -2  15   3       45.79       46.62        3.94 o   0.6766E-02
  -1  15   3       16.03       14.75        2.12 o   0.2214E-01
   0  15   3      143.95      147.15        5.77 o   0.1860E-02
   1  15   3       23.91       29.86        2.96 o   0.1174E-01
   2  15   3       94.12      114.03        5.59 o   0.2650E-02
   3  15   3       81.12       76.74        7.87 o   0.3325E-02
   4  15   3       29.13       34.42        4.14 o   0.9268E-02
   5  15   3        0.60        1.98        0.85 o   0.1103E+00
  -4  16   3       48.27       45.07        4.00 o   0.6746E-02
  -3  16   3      224.94      226.32        5.88 o   0.1083E-02
  -2  16   3        0.40        0.73        1.18 o   0.1098E+00
  -1  16   3       17.25       23.27        2.17 o   0.1609E-01
   0  16   3       16.46       15.89        2.02 o   0.2123E-01
   1  16   3       21.97       18.72        4.40 o   0.1369E-01
   2  16   3        3.83        0.01        2.64 o   0.9722E-01
   3  16   3       28.49       29.10        4.38 o   0.1011E-01
   4  16   3        1.92        1.26        1.58 o   0.1569E+00
  -3  17   3       10.41        5.45        2.84 o   0.3739E-01
  -2  17   3       -0.43        0.12        0.81 o   0.5122E+00
  -1  17   3        7.29        8.46        1.60 o   0.4195E-01
   0  17   3        0.12        0.07        1.51 o   0.4756E-01
   1  17   3       12.31       12.28        3.13 o   0.2351E-01
   2  17   3       51.50       49.95        5.33 o   0.5742E-02
   3  17   3        1.16        0.85        1.67 o   0.1908E+00
  -2  18   3      123.82       96.24        7.14 o   0.2556E-02
  -1  18   3       67.41       70.93        3.76 o   0.4465E-02
   0  18   3       23.50       17.57        2.45 o   0.1701E-01
   1  18   3       41.55       42.59        4.63 o   0.7061E-02
   2  18   3      158.18      150.09        5.23 o   0.1777E-02
   1  19   3       -0.26        0.27        1.44 o   0.5649E-01
  -6   0   4      276.81      310.92        7.41 o   0.7361E-03
  -4   0   4      159.38      163.03        7.80 o   0.1584E-02
  -2   0   4      105.94      122.53        3.06 o   0.2546E-02
   0   0   4    12192.86    10739.85       26.90 o   0.1194E-05
   2   0   4     1996.46     2249.87       12.21 o   0.2969E-04
   4   0   4       74.62      103.60        5.65 o   0.3074E-02
   6   0   4      271.79      247.36       13.32 o   0.8153E-03
  -8   1   4        8.46       10.81        1.88 o   0.3350E-01
  -7   1   4       13.20       11.75        1.53 o   0.2885E-01
  -6   1   4       10.25        8.37        1.56 o   0.3806E-01
  -5   1   4       30.66       34.05        2.96 o   0.1002E-01
  -4   1   4      149.85      144.09        5.31 o   0.1889E-02
  -3   1   4       32.70       22.52        2.11 o   0.1337E-01
  -2   1   4      235.12      253.35        3.73 o   0.9907E-03
  -1   1   4      279.88      312.54        3.68 o   0.7554E-03
   0   1   4      333.73      311.68        4.12 o   0.6966E-03
   1   1   4        5.59        5.27        0.70 o   0.6925E-01
   2   1   4      726.68      745.63        5.93 o   0.1939E-03
   3   1   4      454.76      456.10        7.35 o   0.4081E-03
   4   1   4      557.96      543.06       11.37 o   0.3017E-03
   5   1   4        3.12        1.62        1.69 o   0.1203E+00
   6   1   4       88.39       88.75        5.42 o   0.3285E-02
   7   1   4        3.28        1.55        1.15 o   0.1455E+00
  -8   2   4       35.19       33.71        3.28 o   0.9435E-02
  -7   2   4       -0.25        0.00        1.27 o   0.9471E-01
  -6   2   4       16.97       17.29        2.23 o   0.1960E-01
  -5   2   4        2.57        0.39        1.70 o   0.1741E+00
  -4   2   4      454.00      520.66        8.73 o   0.3538E-03
  -3   2   4      422.53      336.08        6.35 o   0.5682E-03
  -2   2   4     2700.40     2849.46       13.28 o   0.1848E-04
  -1   2   4     1700.90     1677.72        7.60 o   0.4707E-04
   0   2   4      749.27      681.24        5.53 o   0.2100E-03
   1   2   4      771.72      791.53        5.61 o   0.1761E-03
   2   2   4       58.96       65.78        2.33 o   0.5209E-02
   3   2   4       80.05       74.84        3.40 o   0.4106E-02
   4   2   4       10.50       10.38        3.10 o   0.2691E-01
   5   2   4        7.90        6.08        1.97 o   0.4698E-01
   6   2   4       -0.20        0.12        2.22 o   0.1034E-01
   7   2   4       37.41       39.85        4.61 o   0.7643E-02
  -8   3   4       29.20       25.69        3.08 o   0.1202E-01
  -7   3   4       15.68        4.47        2.23 o   0.3780E-01
  -6   3   4       10.89       14.86        1.84 o   0.2548E-01
  -5   3   4      137.95      142.74        6.56 o   0.1910E-02
  -4   3   4       -0.13        0.08        1.76 o   0.2624E-01
  -3   3   4     2439.08     2527.14       18.48 o   0.2280E-04
  -2   3   4     1072.91     1168.95        7.39 o   0.9431E-04
  -1   3   4      636.16      686.72        4.20 o   0.2280E-03
   0   3   4      705.38      678.56        5.36 o   0.2181E-03
   1   3   4       47.94       66.35        1.52 o   0.5600E-02
   2   3   4      561.19      592.23        8.16 o   0.2810E-03
   3   3   4       72.38       56.58        3.69 o   0.5128E-02
   4   3   4        3.08        1.41        1.79 o   0.1206E+00
   5   3   4        3.59        5.01        1.79 o   0.6667E-01
   6   3   4       16.73       21.85        2.62 o   0.1636E-01
   7   3   4       69.92       36.00        6.06 o   0.5790E-02
  -7   4   4        1.96        0.06        1.35 o   0.2767E+00
  -6   4   4        9.75       10.49        1.61 o   0.3374E-01
  -5   4   4       89.45      100.56        5.96 o   0.2933E-02
  -4   4   4       13.37       11.22        3.37 o   0.2335E-01
  -3   4   4      101.58       74.37        4.19 o   0.3667E-02
  -2   4   4       29.45       39.28        1.58 o   0.9782E-02
  -1   4   4        4.03        1.50        0.51 o   0.1593E+00
   0   4   4      774.03      677.24        5.62 o   0.2071E-03
   1   4   4      723.64      765.90        8.79 o   0.1873E-03
   2   4   4     1044.50     1052.87       10.37 o   0.1073E-03
   3   4   4      126.41      144.29        5.01 o   0.2021E-02
   4   4   4      265.95      281.80        9.20 o   0.8021E-03
   5   4   4      229.95      259.27        9.64 o   0.9052E-03
   6   4   4       69.13       74.08        6.52 o   0.3844E-02
   7   4   4      219.89      266.07       10.13 o   0.8910E-03
  -7   5   4        3.11        2.00        2.18 o   0.9143E-01
  -6   5   4       77.05       73.62        4.90 o   0.4013E-02
  -5   5   4      384.83      422.77       14.68 o   0.4408E-03
  -4   5   4      177.65      159.64        7.92 o   0.1538E-02
  -3   5   4      984.52      991.93       18.27 o   0.1154E-03
  -2   5   4      456.53      463.36        9.14 o   0.3961E-03
  -1   5   4     6145.10     6492.30       18.16 o   0.3803E-05
   0   5   4      195.33      153.72        3.40 o   0.1648E-02
   1   5   4       41.51       26.58        1.84 o   0.1104E-01
   2   5   4        1.85        2.47        0.84 o   0.1512E+00
   3   5   4        2.00        0.24        1.58 o   0.2164E+00
   4   5   4       10.70       12.25        2.47 o   0.2693E-01
   5   5   4      289.91      298.52        7.38 o   0.7493E-03
   6   5   4       -1.91        0.38        2.40 o   0.1238E+00
   7   5   4       21.67       14.26        3.35 o   0.1793E-01
  -7   6   4        4.57        7.01        2.10 o   0.4857E-01
  -6   6   4       -1.15        0.37        1.84 o   0.1982E+00
  -5   6   4       89.23       99.92        4.83 o   0.3060E-02
  -4   6   4       24.46       14.84        3.73 o   0.1608E-01
  -3   6   4      251.80      212.33        9.90 o   0.1024E-02
  -2   6   4      188.17      190.12        6.28 o   0.1352E-02
  -1   6   4      426.08      466.21        7.60 o   0.4119E-03
   0   6   4      126.68      101.45        3.21 o   0.2749E-02
   1   6   4      674.33      709.60        9.10 o   0.2099E-03
   2   6   4      491.97      445.01        8.04 o   0.3998E-03
   3   6   4       82.08       93.69        4.09 o   0.3385E-02
   4   6   4      469.06      501.73       12.87 o   0.3499E-03
   5   6   4      116.78      143.75        5.39 o   0.2063E-02
   6   6   4        1.45        0.31        1.25 o   0.2967E+00
   7   6   4        9.80        4.49        2.10 o   0.4785E-01
  -7   7   4       45.15       27.68        4.75 o   0.8612E-02
  -6   7   4        2.42        2.08        1.98 o   0.1038E+00
  -5   7   4       32.39       35.25        3.08 o   0.9507E-02
  -4   7   4       74.67       65.48        5.60 o   0.4245E-02
  -3   7   4       10.58        6.16        5.02 o   0.2220E-01
  -2   7   4      819.98      905.38       13.78 o   0.1428E-03
  -1   7   4      115.69       93.91        4.35 o   0.2955E-02
   0   7   4     2083.67     1832.62       13.83 o   0.3714E-04
   1   7   4       13.94        7.90        1.71 o   0.3452E-01
   2   7   4     1984.01     2033.92       16.94 o   0.3375E-04
   3   7   4       52.19       22.08        4.21 o   0.9372E-02
   4   7   4      351.88      362.02       11.37 o   0.5515E-03
   5   7   4       71.42       76.48        6.43 o   0.3735E-02
   6   7   4       35.79       27.09        4.34 o   0.9850E-02
   7   7   4        5.27        1.80        1.88 o   0.8915E-01
  -7   8   4       25.14       28.00        3.40 o   0.1172E-01
  -6   8   4       41.21       30.90        3.32 o   0.9365E-02
  -5   8   4       95.39      117.99        5.28 o   0.2598E-02
  -4   8   4       69.28       69.82        5.29 o   0.4240E-02
  -3   8   4       70.67       69.92        4.79 o   0.4301E-02
  -2   8   4      615.95      626.82       12.68 o   0.2468E-03
  -1   8   4      188.83      204.74        5.06 o   0.1296E-02
   0   8   4       67.51       64.47        3.32 o   0.4900E-02
   1   8   4       38.32       31.94        3.57 o   0.9296E-02
   2   8   4       50.57       62.23        3.72 o   0.5441E-02
   3   8   4      100.63       96.95        6.08 o   0.2878E-02
   4   8   4      292.65      335.55       13.21 o   0.6182E-03
   5   8   4      180.27      195.60       10.29 o   0.1228E-02
   6   8   4       19.56       19.06        3.49 o   0.1559E-01
   7   8   4       49.48       39.25        2.55 o   0.7817E-02
  -7   9   4       33.66       26.78        3.41 o   0.1085E-01
  -6   9   4       47.17       36.45        3.39 o   0.8031E-02
  -5   9   4        9.27        7.51        1.88 o   0.4050E-01
  -4   9   4       -5.42        0.39        2.46 o   0.8748E-01
  -3   9   4      166.20      160.55        7.66 o   0.1583E-02
  -2   9   4      163.38      162.23        6.99 o   0.1603E-02
  -1   9   4      823.39      845.48       11.42 o   0.1552E-03
   0   9   4       57.69       30.45        3.75 o   0.7988E-02
   1   9   4       29.91       30.32        3.09 o   0.1079E-01
   2   9   4       13.41        8.99        2.74 o   0.2840E-01
   3   9   4      122.04      125.65        6.63 o   0.2194E-02
   4   9   4        3.23        4.16        3.59 o   0.4346E-01
   5   9   4       15.28       15.37        3.51 o   0.1875E-01
   6   9   4       76.27       66.54        5.71 o   0.4135E-02
  -6  10   4       82.73       70.57        6.05 o   0.3806E-02
  -5  10   4       29.87       31.41        4.45 o   0.9514E-02
  -4  10   4        5.98        6.22        1.98 o   0.5036E-01
  -3  10   4       92.34       99.26        6.74 o   0.2856E-02
  -2  10   4      193.59      225.95        7.94 o   0.1124E-02
  -1  10   4      326.39      349.47        9.23 o   0.6042E-03
   0  10   4        4.90        5.95        1.89 o   0.5541E-01
   1  10   4      155.58      174.83        7.34 o   0.1528E-02
   2  10   4       10.31       12.13        2.58 o   0.2688E-01
   3  10   4       23.30       18.72        4.10 o   0.1400E-01
   4  10   4      132.56      133.60        9.58 o   0.1849E-02
   5  10   4        1.09        1.40        1.55 o   0.1755E+00
   6  10   4       67.75       71.98        5.13 o   0.4209E-02
  -6  11   4       42.47       50.86        4.26 o   0.6404E-02
  -5  11   4       64.56       62.86        6.11 o   0.4448E-02
  -4  11   4      112.96      142.41        6.12 o   0.2065E-02
  -3  11   4       32.09       36.35        2.86 o   0.9511E-02
  -2  11   4      247.86      260.27       10.85 o   0.8575E-03
  -1  11   4      224.76      241.17        8.82 o   0.9874E-03
   0  11   4       88.11       78.05        5.80 o   0.3540E-02
   1  11   4       27.02       28.20        4.23 o   0.1061E-01
   2  11   4        7.05        8.80        1.89 o   0.3977E-01
   3  11   4       17.97       17.80        5.57 o   0.1266E-01
   4  11   4      206.19      212.42        7.59 o   0.1158E-02
   5  11   4       64.13       64.13        4.14 o   0.4841E-02
   6  11   4        1.10        0.07        1.71 o   0.2513E+00
  -6  12   4       30.00       25.83        3.22 o   0.1172E-01
  -5  12   4        2.55        2.89        2.24 o   0.8219E-01
  -4  12   4       66.54       67.76        7.03 o   0.4003E-02
  -3  12   4       35.37       32.39        3.43 o   0.9581E-02
  -2  12   4      168.35      194.04        6.40 o   0.1384E-02
  -1  12   4      382.15      406.62       16.72 o   0.4445E-03
   0  12   4      191.37      186.22        8.96 o   0.1290E-02
   1  12   4      701.28      797.53       19.04 o   0.1717E-03
   2  12   4      123.62      127.41        6.41 o   0.2171E-02
   3  12   4      376.13      414.05        9.91 o   0.4778E-03
   4  12   4      662.35      655.41       13.15 o   0.2248E-03
   5  12   4       12.14        6.84        2.77 o   0.3294E-01
   6  12   4      711.07      669.56       13.62 o   0.2106E-03
  -5  13   4        0.09        3.39        2.87 o   0.3595E-02
  -4  13   4        8.18        7.99        2.02 o   0.3956E-01
  -3  13   4       -0.70        2.44        1.51 o   0.3759E-01
  -2  13   4        7.36        8.23        1.53 o   0.4307E-01
  -1  13   4      170.44      167.54        7.68 o   0.1509E-02
   0  13   4       53.70       61.36        4.01 o   0.5312E-02
   1  13   4        6.79        5.74        1.98 o   0.5020E-01
   2  13   4      106.86      119.27        6.14 o   0.2420E-02
   3  13   4      417.18      413.95       10.19 o   0.4539E-03
   4  13   4      116.85      126.11        5.39 o   0.2290E-02
   5  13   4      149.63      159.54        7.41 o   0.1654E-02
  -5  14   4       18.20       18.69        2.84 o   0.1723E-01
  -4  14   4      121.12      129.46        5.88 o   0.2189E-02
  -3  14   4        6.82        6.26        3.06 o   0.3797E-01
  -2  14   4      335.69      352.14       15.46 o   0.5411E-03
  -1  14   4       63.38       69.41        3.88 o   0.4632E-02
   0  14   4       44.47       40.61        3.25 o   0.7749E-02
   1  14   4       17.29       21.46        2.20 o   0.1700E-01
   2  14   4      270.91      272.64       13.89 o   0.7484E-03
   3  14   4       -2.08        0.53        2.48 o   0.1128E+00
   4  14   4       42.55       31.10        3.41 o   0.9146E-02
   5  14   4        2.99        2.49        1.22 o   0.1194E+00
  -5  15   4       57.83       53.98        3.93 o   0.5653E-02
  -4  15   4       19.09       12.30        3.24 o   0.2022E-01
  -3  15   4      225.20      213.48        7.93 o   0.1102E-02
  -2  15   4       85.73       90.83        7.81 o   0.2952E-02
  -1  15   4      364.47      403.60        8.96 o   0.5006E-03
   0  15   4       89.06       87.93        4.54 o   0.3389E-02
   1  15   4      140.90      152.69        6.84 o   0.1781E-02
   2  15   4        2.07        0.31        2.20 o   0.1394E+00
   3  15   4       56.88       61.41        6.14 o   0.4685E-02
   4  15   4       57.65       54.46        3.47 o   0.5741E-02
  -4  16   4       -2.61        0.38        1.75 o   0.1681E+00
  -3  16   4       31.99       34.08        2.92 o   0.9841E-02
  -2  16   4       55.15       65.11        6.00 o   0.4577E-02
  -1  16   4        1.34        0.25        1.07 o   0.3679E+00
   0  16   4      302.38      294.69        7.85 o   0.7366E-03
   1  16   4       10.99        7.93        2.28 o   0.3484E-01
   2  16   4       55.99       65.15        6.00 o   0.4552E-02
   3  16   4      177.49      148.35        9.50 o   0.1542E-02
   4  16   4       43.06       45.12        2.81 o   0.7432E-02
  -3  17   4        2.21        2.58        1.91 o   0.9917E-01
  -2  17   4       15.58       16.09        3.24 o   0.1879E-01
  -1  17   4        3.34        2.19        2.16 o   0.8799E-01
   0  17   4       36.58       34.09        3.31 o   0.9222E-02
   1  17   4       -0.89        0.85        1.13 o   0.1238E+00
   2  17   4       13.81       17.14        2.03 o   0.2118E-01
   3  17   4        1.76        1.82        1.10 o   0.1696E+00
  -2  18   4        2.06        1.63        1.55 o   0.1423E+00
  -1  18   4        3.88        8.38        1.74 o   0.4717E-01
   0  18   4       11.39        7.86        1.86 o   0.3669E-01
   1  18   4       30.86       25.34        3.83 o   0.1119E-01
   2  18   4       13.76       14.80        1.68 o   0.2412E-01
  -7   0   5      173.71      167.53        6.81 o   0.1522E-02
  -5   0   5      209.18      215.54       12.55 o   0.1022E-02
  -3   0   5      553.34      559.02        9.78 o   0.2979E-03
  -1   0   5      178.76      169.39        2.86 o   0.1604E-02
   1   0   5     1156.61     1155.76        8.89 o   0.9130E-04
   3   0   5      658.84      659.50       11.89 o   0.2269E-03
   5   0   5      161.26      195.20        9.35 o   0.1315E-02
   7   0   5      170.36      176.19        8.76 o   0.1410E-02
  -7   1   5       21.23       17.67        2.16 o   0.1796E-01
  -6   1   5       24.79       31.79        2.43 o   0.1148E-01
  -5   1   5        2.79        2.27        1.96 o   0.9807E-01
  -4   1   5        8.77        7.03        2.46 o   0.3873E-01
  -3   1   5      681.13      679.74        8.68 o   0.2195E-03
  -2   1   5       46.47       52.07        1.86 o   0.6806E-02
  -1   1   5       95.57      103.36        1.63 o   0.3124E-02
   0   1   5     6162.81     5609.72       13.99 o   0.4555E-05
   1   1   5      587.39      610.48        5.33 o   0.2686E-03
   2   1   5        2.62        2.62        0.62 o   0.1376E+00
   3   1   5      191.04      194.09        4.93 o   0.1350E-02
   4   1   5        2.44        5.94        1.49 o   0.6752E-01
   5   1   5       59.24       74.52        4.48 o   0.4383E-02
   6   1   5       80.64       91.89        5.17 o   0.3320E-02
   7   1   5       79.25       65.90        4.28 o   0.4345E-02
  -7   2   5       85.34       88.82        3.40 o   0.3524E-02
  -6   2   5       65.38       74.88        3.75 o   0.4370E-02
  -5   2   5      334.28      362.11        9.99 o   0.5718E-03
  -4   2   5     1003.06     1053.97       12.04 o   0.1091E-03
  -3   2   5        9.05        1.79        1.56 o   0.7517E-01
  -2   2   5     2735.40     2911.95       15.85 o   0.1784E-04
  -1   2   5       58.32       57.14        1.54 o   0.5914E-02
   0   2   5     1539.07     1486.93        7.92 o   0.5766E-04
   1   2   5      603.04      663.40        5.40 o   0.2425E-03
   2   2   5      364.93      408.42        6.01 o   0.5116E-03
   3   2   5       60.15       53.21        2.76 o   0.5919E-02
   4   2   5        8.51       11.06        1.72 o   0.3381E-01
   5   2   5       14.84       16.53        2.66 o   0.2009E-01
   6   2   5       23.41       30.74        2.39 o   0.1203E-01
   7   2   5       25.05       23.29        2.50 o   0.1402E-01
  -7   3   5        5.65        5.59        1.55 o   0.5849E-01
  -6   3   5      103.69      101.89        4.66 o   0.2868E-02
  -5   3   5       54.66       48.97        4.22 o   0.6089E-02
  -4   3   5      143.73      157.49        4.63 o   0.1811E-02
  -3   3   5       46.31       46.11        2.47 o   0.7302E-02
  -2   3   5      168.58      154.99        4.09 o   0.1734E-02
  -1   3   5      182.11      162.45        2.57 o   0.1648E-02
   0   3   5      335.91      335.45        3.38 o   0.6517E-03
   1   3   5      374.06      359.05        5.75 o   0.5711E-03
   2   3   5      434.46      457.90        7.18 o   0.4156E-03
   3   3   5      569.24      477.57       10.63 o   0.3392E-03
   4   3   5       -0.41        0.20        1.02 o   0.2123E+00
   5   3   5      295.91      326.94        8.38 o   0.6766E-03
   6   3   5       29.45       32.52        4.58 o   0.9267E-02
   7   3   5      466.23      496.00       14.37 o   0.3485E-03
  -7   4   5       52.88       43.49        3.02 o   0.7010E-02
  -6   4   5       -0.20        0.19        1.43 o   0.5885E-01
  -5   4   5       23.39       25.40        3.76 o   0.1229E-01
  -4   4   5      119.30       98.96        5.78 o   0.2695E-02
  -3   4   5       26.41       24.98        3.02 o   0.1276E-01
  -2   4   5      293.66      306.72        6.52 o   0.7382E-03
  -1   4   5     1188.34     1063.02        7.58 o   0.9891E-04
   0   4   5     1184.66      984.50       14.31 o   0.1059E-03
   1   4   5        0.80        3.69        0.47 o   0.1296E+00
   2   4   5      412.82      412.21        7.36 o   0.4729E-03
   3   4   5      455.52      491.57       10.78 o   0.3694E-03
   4   4   5      504.84      542.22       11.61 o   0.3163E-03
   5   4   5      101.22      109.76        5.86 o   0.2650E-02
   6   4   5      250.58      257.14       12.04 o   0.8412E-03
   7   4   5       35.29       28.80        4.20 o   0.9686E-02
  -7   5   5        9.11        6.17        1.76 o   0.4566E-01
  -6   5   5       10.50       11.76        1.68 o   0.3056E-01
  -5   5   5       16.13       11.35        2.12 o   0.2583E-01
  -4   5   5       86.89       88.51        5.48 o   0.3312E-02
  -3   5   5       45.27       46.22        4.20 o   0.6794E-02
  -2   5   5        6.41        7.80        1.64 o   0.4560E-01
  -1   5   5       -0.07        3.10        2.69 o   0.4670E-02
   0   5   5       27.05       21.05        2.07 o   0.1507E-01
   1   5   5      730.21      634.88        9.31 o   0.2265E-03
   2   5   5      134.69      139.64        4.14 o   0.2064E-02
   3   5   5     2472.35     2238.73       26.00 o   0.2595E-04
   4   5   5       26.90       16.57        2.83 o   0.1618E-01
   5   5   5      832.96      892.89       16.29 o   0.1422E-03
   6   5   5        2.60        0.01        1.88 o   0.1727E+00
   7   5   5      392.44      362.13       12.48 o   0.5154E-03
  -7   6   5        5.08        1.22        2.08 o   0.9251E-01
  -6   6   5       38.10       50.46        5.02 o   0.6345E-02
  -5   6   5        3.93        8.40        1.55 o   0.4872E-01
  -4   6   5       21.20       21.12        5.50 o   0.1146E-01
  -3   6   5      128.76      125.59        7.15 o   0.2122E-02
  -2   6   5      507.11      526.79       12.44 o   0.3232E-03
  -1   6   5        8.93        6.28        1.40 o   0.4846E-01
   0   6   5      119.10      104.40        3.37 o   0.2771E-02
   1   6   5        0.52        0.10        0.72 o   0.5926E+00
   2   6   5       78.25       66.84        3.36 o   0.4485E-02
   3   6   5      139.56      147.94        6.53 o   0.1857E-02
   4   6   5      113.78      127.65        7.92 o   0.2131E-02
   5   6   5       19.56       13.28        3.52 o   0.1857E-01
   6   6   5      174.34      179.14        8.94 o   0.1376E-02
   7   6   5        6.14        5.99        1.84 o   0.5209E-01
  -7   7   5        4.84        2.62        2.05 o   0.7693E-01
  -6   7   5        1.72        1.77        2.01 o   0.1163E+00
  -5   7   5       34.63       44.99        4.75 o   0.7153E-02
  -4   7   5      220.15      226.39        9.26 o   0.1041E-02
  -3   7   5      382.73      421.18       12.67 o   0.4550E-03
  -2   7   5       21.97       30.92        2.51 o   0.1204E-01
  -1   7   5      222.45      215.20        6.91 o   0.1128E-02
   0   7   5        7.31        5.80        1.20 o   0.5635E-01
   1   7   5      142.38      132.70        5.74 o   0.2039E-02
   2   7   5      202.37      216.96        5.58 o   0.1187E-02
   3   7   5      283.07      282.29        9.60 o   0.7760E-03
   4   7   5      261.99      308.50       11.73 o   0.7136E-03
   5   7   5        4.79        7.87        2.25 o   0.4364E-01
   6   7   5        9.71       14.34        2.52 o   0.2478E-01
   7   7   5       16.15       14.55        2.51 o   0.2146E-01
  -7   8   5       31.59       23.83        3.61 o   0.1169E-01
  -6   8   5      373.37      385.46       13.78 o   0.4891E-03
  -5   8   5        7.58       11.43        2.14 o   0.3202E-01
  -4   8   5      865.16      932.58       18.35 o   0.1313E-03
  -3   8   5      222.63      233.60       10.11 o   0.9942E-03
  -2   8   5       89.12       84.63        4.99 o   0.3444E-02
  -1   8   5       94.29      103.31        4.04 o   0.2991E-02
   0   8   5        0.06        0.63        3.94 o   0.1034E-02
   1   8   5      155.80      163.57        5.71 o   0.1664E-02
   2   8   5       75.34       69.20        3.66 o   0.4428E-02
   3   8   5       29.36       30.11        3.41 o   0.1067E-01
   4   8   5      134.14      141.42        6.81 o   0.1924E-02
   5   8   5        3.90        3.56        2.26 o   0.6852E-01
   6   8   5        1.81        5.72        1.47 o   0.7300E-01
  -7   9   5       10.18        9.99        2.01 o   0.3256E-01
  -6   9   5       12.68       10.08        2.16 o   0.2964E-01
  -5   9   5       17.15       25.69        2.34 o   0.1483E-01
  -4   9   5      134.14      158.09        6.12 o   0.1794E-02
  -3   9   5        7.68        5.40        2.82 o   0.4159E-01
  -2   9   5      676.80      717.79       11.75 o   0.2048E-03
  -1   9   5       31.05       34.62        2.48 o   0.1012E-01
   0   9   5      709.80      664.38       14.40 o   0.2135E-03
   1   9   5        0.60        0.18        0.85 o   0.4191E+00
   2   9   5       61.64       78.32        5.32 o   0.4051E-02
   3   9   5       29.29       40.08        4.34 o   0.8259E-02
   4   9   5        2.93        5.35        1.66 o   0.6909E-01
   5   9   5        0.90        0.97        0.95 o   0.1908E+00
   6   9   5       71.42       72.26        5.47 o   0.4058E-02
  -6  10   5      134.97      160.12        7.39 o   0.1715E-02
  -5  10   5       14.28       18.73        2.18 o   0.1965E-01
  -4  10   5      334.17      352.65       10.43 o   0.5835E-03
  -3  10   5      205.34      212.80       10.30 o   0.1100E-02
  -2  10   5       89.17      102.34        5.44 o   0.2958E-02
  -1  10   5      276.22      269.23        7.70 o   0.8364E-03
   0  10   5      454.12      439.10       12.41 o   0.4061E-03
   1  10   5        5.76        7.87        2.14 o   0.4339E-01
   2  10   5      312.38      336.63       12.18 o   0.6123E-03
   3  10   5       19.72       23.09        3.64 o   0.1371E-01
   4  10   5      288.80      311.19        8.99 o   0.7090E-03
   5  10   5        6.77        9.02        2.40 o   0.3629E-01
   6  10   5       74.31       57.36        5.58 o   0.4602E-02
  -6  11   5        3.14        0.27        1.89 o   0.1485E+00
  -5  11   5      267.99      288.77       11.96 o   0.7435E-03
  -4  11   5        5.49        0.61        2.74 o   0.7480E-01
  -3  11   5      978.56     1054.70       16.54 o   0.1081E-03
  -2  11   5       35.29       44.01        4.27 o   0.7480E-02
  -1  11   5      966.34      998.44       21.24 o   0.1137E-03
   0  11   5       84.52       69.23        5.68 o   0.3905E-02
   1  11   5      102.06      109.61        6.30 o   0.2612E-02
   2  11   5      612.41      668.66       17.50 o   0.2231E-03
   3  11   5      114.29       61.42        5.34 o   0.3711E-02
   4  11   5      924.69      956.26       15.72 o   0.1249E-03
   5  11   5      157.06      163.89        8.56 o   0.1547E-02
   6  11   5     1486.62     1282.07       21.07 o   0.6734E-04
  -6  12   5       18.27       23.62        2.56 o   0.1523E-01
  -5  12   5       55.95       60.14        5.47 o   0.4945E-02
  -4  12   5      167.89      153.60       11.70 o   0.1439E-02
  -3  12   5       40.64        1.32        4.39 o   0.1731E-01
  -2  12   5      552.36      605.75       11.45 o   0.2701E-03
  -1  12   5       34.00       40.83        4.33 o   0.7882E-02
   0  12   5      499.91      475.38       16.74 o   0.3437E-03
   1  12   5      270.23      313.72       11.72 o   0.6960E-03
   2  12   5      174.26      201.35        9.65 o   0.1239E-02
   3  12   5       54.05       39.55        4.06 o   0.7006E-02
   4  12   5      356.24      333.03        9.87 o   0.6001E-03
   5  12   5        1.71        0.29        1.83 o   0.1870E+00
   6  12   5      182.91      163.08        6.67 o   0.1525E-02
  -5  13   5        4.98        4.39        1.92 o   0.6438E-01
  -4  13   5       61.73       59.85        4.57 o   0.5017E-02
  -3  13   5      179.79      149.23        7.89 o   0.1603E-02
  -2  13   5        5.20        4.83        2.52 o   0.5155E-01
  -1  13   5      168.97      188.37        7.72 o   0.1382E-02
   0  13   5        2.05        3.61        1.82 o   0.8788E-01
   1  13   5      200.85      231.07        8.08 o   0.1084E-02
   2  13   5      548.46      542.42       19.62 o   0.2814E-03
   3  13   5      258.06      187.69        8.11 o   0.1143E-02
   4  13   5      611.53      575.99       16.45 o   0.2593E-03
   5  13   5      165.66      157.82        5.28 o   0.1679E-02
  -5  14   5        9.90       11.86        2.30 o   0.2855E-01
  -4  14   5        2.47        4.18        1.71 o   0.8125E-01
  -3  14   5       -1.44        0.01        2.30 o   0.1530E+00
  -2  14   5       37.85       31.15        5.37 o   0.8220E-02
  -1  14   5       16.90       16.55        2.76 o   0.1918E-01
   0  14   5       12.90       15.91        2.37 o   0.2213E-01
   1  14   5       14.87       14.79        2.50 o   0.2182E-01
   2  14   5       88.39       97.99        8.10 o   0.2749E-02
   3  14   5      105.88       96.62        8.86 o   0.2532E-02
   4  14   5      141.04      136.09        5.79 o   0.1986E-02
   5  14   5      116.91      114.23        3.40 o   0.2575E-02
  -4  15   5       15.14       13.45        3.10 o   0.2123E-01
  -3  15   5       23.91       16.88        2.96 o   0.1648E-01
  -2  15   5        0.56        3.13        1.59 o   0.2694E-01
  -1  15   5       31.15       34.09        3.61 o   0.9526E-02
   0  15   5       18.83       17.56        2.84 o   0.1767E-01
   1  15   5        3.83        2.18        1.80 o   0.9649E-01
   2  15   5       12.24       13.73        2.27 o   0.2483E-01
   3  15   5       10.16        6.36        2.80 o   0.3573E-01
   4  15   5        0.08        0.00        4.86 o   0.4482E-03
  -4  16   5       17.87       11.17        2.51 o   0.2381E-01
  -3  16   5       17.52        0.39        2.41 o   0.4591E-01
  -2  16   5       -1.39        0.10        2.45 o   0.1364E+00
  -1  16   5        0.57        0.02        1.02 o   0.2273E+00
   0  16   5       66.87       48.81        4.71 o   0.5495E-02
   1  16   5       17.10       16.39        1.94 o   0.2066E-01
   2  16   5      169.82      156.74        9.75 o   0.1500E-02
   3  16   5       28.05       21.21        4.97 o   0.1125E-01
   4  16   5       49.31       41.11        2.84 o   0.7518E-02
  -3  17   5       14.96       11.06        2.85 o   0.2436E-01
  -2  17   5       21.42       19.53        3.63 o   0.1478E-01
  -1  17   5        4.96        6.39        2.16 o   0.4954E-01
   0  17   5        6.20        5.99        1.58 o   0.5433E-01
   1  17   5       -0.45        0.89        0.97 o   0.1978E+00
   2  17   5       87.00       92.46        4.27 o   0.3313E-02
   3  17   5        1.50        0.13        1.13 o   0.3586E+00
  -2  18   5       18.63       29.32        2.90 o   0.1266E-01
  -1  18   5       -1.18        0.02        1.69 o   0.2549E+00
   0  18   5       40.22       20.50        4.11 o   0.1097E-01
   1  18   5       34.70       38.45        4.02 o   0.8290E-02
   2  18   5      246.74      194.12        9.05 o   0.1113E-02
  -6   0   6      258.25      274.63        8.88 o   0.8288E-03
  -4   0   6      160.35      174.80        8.28 o   0.1476E-02
  -2   0   6       98.20      114.88        4.24 o   0.2704E-02
   0   0   6     2074.73     1843.10       13.53 o   0.3701E-04
   2   0   6        8.63       17.81        1.43 o   0.2421E-01
   4   0   6       -0.02        0.50        6.45 o   0.1448E-03
   6   0   6      137.25      167.23        6.47 o   0.1681E-02
  -7   1   6       15.49       16.93        1.57 o   0.2147E-01
  -6   1   6       23.82       23.60        2.41 o   0.1427E-01
  -5   1   6      161.79      170.99        6.88 o   0.1546E-02
  -4   1   6       21.89       24.00        2.25 o   0.1463E-01
  -3   1   6      212.38      200.81        5.11 o   0.1251E-02
  -2   1   6        6.20        4.02        0.95 o   0.7628E-01
  -1   1   6     1876.22     1938.37        7.72 o   0.3725E-04
   0   1   6     1464.48     1254.42        8.41 o   0.7205E-04
   1   1   6      736.00      749.46        6.45 o   0.1912E-03
   2   1   6      291.23      315.78        6.08 o   0.7227E-03
   3   1   6      611.09      564.53        9.99 o   0.2795E-03
   4   1   6      141.67      160.66        5.44 o   0.1761E-02
   5   1   6      206.19      231.83        6.57 o   0.1094E-02
   6   1   6       20.52       30.11        2.80 o   0.1225E-01
   7   1   6       57.15       73.55        3.55 o   0.4635E-02
  -7   2   6       25.38       16.99        1.92 o   0.1750E-01
  -6   2   6      172.62      182.02        6.01 o   0.1450E-02
  -5   2   6      159.08      173.16        6.82 o   0.1543E-02
  -4   2   6       61.82       78.99        2.94 o   0.4358E-02
  -3   2   6        5.45        3.42        1.21 o   0.8197E-01
  -2   2   6       74.87       80.38        3.08 o   0.4044E-02
  -1   2   6      372.00      417.37        4.01 o   0.4993E-03
   0   2   6       75.03       74.22        1.80 o   0.4403E-02
   1   2   6     1967.63     1932.96       11.07 o   0.3625E-04
   2   2   6      317.23      367.88        6.56 o   0.5979E-03
   3   2   6     1644.53     1724.93       17.35 o   0.4592E-04
   4   2   6       70.12       64.91        4.33 o   0.4621E-02
   5   2   6     1401.07     1535.33       15.12 o   0.5778E-04
   6   2   6       38.88       43.98        3.52 o   0.7576E-02
   7   2   6      227.35      231.23        6.72 o   0.1049E-02
  -7   3   6      170.83      181.42        5.36 o   0.1481E-02
  -6   3   6        0.77        0.22        0.62 o   0.4531E+00
  -5   3   6      534.91      552.76       12.78 o   0.2993E-03
  -4   3   6       39.36       37.16        2.57 o   0.8900E-02
  -3   3   6     1161.86     1076.22       12.76 o   0.9775E-04
  -2   3   6      553.06      531.41        8.38 o   0.3159E-03
  -1   3   6     2843.33     2764.53       15.21 o   0.1860E-04
   0   3   6      421.07      398.82        5.97 o   0.4882E-03
   1   3   6      437.44      395.94        6.59 o   0.4799E-03
   2   3   6      296.62      290.62        7.06 o   0.7645E-03
   3   3   6       62.15       21.03        6.14 o   0.7475E-02
   4   3   6        1.95        1.12        2.98 o   0.8010E-01
   5   3   6      317.44      381.49        8.57 o   0.5647E-03
   6   3   6      107.84      110.65        5.55 o   0.2595E-02
   7   3   6       88.05      100.02        6.19 o   0.2931E-02
  -7   4   6       44.35        6.86        2.77 o   0.1665E-01
  -6   4   6       68.59       82.58        3.84 o   0.3975E-02
  -5   4   6        1.32        3.15        1.37 o   0.1206E+00
  -4   4   6       37.37       38.10        5.05 o   0.7603E-02
  -3   4   6      197.08      138.80        6.51 o   0.1674E-02
  -2   4   6      205.25      208.05        5.79 o   0.1221E-02
  -1   4   6     3425.78     3240.76       18.43 o   0.1354E-04
   0   4   6      440.43      390.48        6.23 o   0.4843E-03
   1   4   6     5259.30     4937.38       24.56 o   0.6011E-05
   2   4   6     1147.73     1140.21       14.29 o   0.9191E-04
   3   4   6     2868.41     2637.05       32.45 o   0.1929E-04
   4   4   6      813.53      844.36       16.95 o   0.1523E-03
   5   4   6     1317.20     1424.38       20.48 o   0.6473E-04
   6   4   6      166.89      158.08        9.67 o   0.1508E-02
   7   4   6      520.71      435.63       14.37 o   0.3730E-03
  -7   5   6       48.69       61.82        2.82 o   0.5694E-02
  -6   5   6       10.44       11.81        1.63 o   0.3046E-01
  -5   5   6      348.99      382.87        7.66 o   0.5454E-03
  -4   5   6        2.06        0.03        1.94 o   0.1782E+00
  -3   5   6     2330.87     2054.14       37.00 o   0.2919E-04
  -2   5   6      304.76      285.24        7.36 o   0.7661E-03
  -1   5   6     4248.56     3875.38       21.69 o   0.9405E-05
   0   5   6      443.05      335.21       10.00 o   0.5360E-03
   1   5   6     5144.04     5008.92       25.57 o   0.5992E-05
   2   5   6       10.12       10.40        1.51 o   0.3422E-01
   3   5   6      894.23      928.78       16.34 o   0.1315E-03
   4   5   6        5.23        8.81        2.64 o   0.3696E-01
   5   5   6      431.87      444.16       14.82 o   0.3990E-03
   6   5   6        6.47        7.02        2.37 o   0.4238E-01
   7   5   6       29.23       18.11        3.57 o   0.1392E-01
  -7   6   6       25.20       26.13        2.54 o   0.1293E-01
  -6   6   6        0.03        0.05        5.57 o   0.2592E-03
  -5   6   6        1.11        0.07        1.42 o   0.3221E+00
  -4   6   6      181.87      192.96        8.25 o   0.1299E-02
  -3   6   6       42.28       29.92        4.48 o   0.8784E-02
  -2   6   6       46.35       36.28        4.17 o   0.7771E-02
  -1   6   6      243.30      238.22        5.75 o   0.1010E-02
   0   6   6        1.45        2.70        0.96 o   0.1478E+00
   1   6   6       13.74       25.61        1.52 o   0.1642E-01
   2   6   6        5.68        3.59        1.46 o   0.7594E-01
   3   6   6       14.41        6.94        3.74 o   0.2572E-01
   4   6   6       87.94      107.23        6.02 o   0.2807E-02
   5   6   6       11.59        6.60        2.93 o   0.3311E-01
   6   6   6       40.18       34.68        4.26 o   0.8298E-02
   7   6   6        2.42        1.10        1.52 o   0.1598E+00
  -7   7   6       18.48       18.42        3.19 o   0.1671E-01
  -6   7   6       16.18       12.19        3.51 o   0.2068E-01
  -5   7   6      377.29      393.54       10.73 o   0.4961E-03
  -4   7   6       13.00       12.17        3.26 o   0.2307E-01
  -3   7   6       98.96       82.05        6.80 o   0.3151E-02
  -2   7   6        2.90        4.33        1.56 o   0.8034E-01
  -1   7   6       14.77       13.50        2.06 o   0.2435E-01
   0   7   6       13.11        7.39        2.02 o   0.3484E-01
   1   7   6      308.40      309.28        6.99 o   0.7115E-03
   2   7   6      214.28      197.22        5.91 o   0.1250E-02
   3   7   6      144.44      155.08        7.00 o   0.1740E-02
   4   7   6       14.68       10.87        3.10 o   0.2396E-01
   5   7   6        1.14        0.35        1.59 o   0.2415E+00
   6   7   6       23.24       21.80        2.46 o   0.1503E-01
   7   7   6       32.70       31.21        3.13 o   0.1024E-01
  -7   8   6       27.24       20.68        3.29 o   0.1365E-01
  -6   8   6       28.08       33.15        3.97 o   0.9704E-02
  -5   8   6        2.93        1.83        2.18 o   0.9603E-01
  -4   8   6      139.70      150.00        6.25 o   0.1839E-02
  -3   8   6       -1.44        0.05        1.97 o   0.1924E+00
  -2   8   6       94.00       95.22        6.11 o   0.2998E-02
  -1   8   6      223.07      237.31        7.01 o   0.1035E-02
   0   8   6       24.34       28.21        2.55 o   0.1245E-01
   1   8   6      162.92      144.96        5.99 o   0.1791E-02
   2   8   6       96.50      102.79        4.20 o   0.2979E-02
   3   8   6       83.81      114.57        5.49 o   0.2757E-02
   4   8   6       21.92       19.82        2.25 o   0.1655E-01
   5   8   6        6.62        3.14        2.31 o   0.6069E-01
   6   8   6       -0.25        0.28        1.08 o   0.1661E+00
  -6   9   6        8.46        9.12        1.73 o   0.3791E-01
  -5   9   6      158.18      171.05        9.27 o   0.1467E-02
  -4   9   6        2.68        0.86        1.55 o   0.1615E+00
  -3   9   6      115.50      126.55        7.73 o   0.2153E-02
  -2   9   6       62.71       77.71        4.19 o   0.4252E-02
  -1   9   6        0.99        1.58        0.64 o   0.1920E+00
   0   9   6      131.33      115.03        7.69 o   0.2199E-02
   1   9   6       73.59       83.03        4.33 o   0.3810E-02
   2   9   6       98.37       99.84        5.72 o   0.2888E-02
   3   9   6       45.67       56.90        4.26 o   0.5810E-02
   4   9   6      351.10      374.98       10.02 o   0.5409E-03
   5   9   6      258.54      290.08       11.46 o   0.7575E-03
   6   9   6      128.56      126.24        6.94 o   0.2114E-02
  -6  10   6        3.04        5.39        1.35 o   0.7319E-01
  -5  10   6       31.52       29.58        3.07 o   0.1077E-01
  -4  10   6       31.42       28.08        5.66 o   0.8958E-02
  -3  10   6      129.57      147.75        8.18 o   0.1817E-02
  -2  10   6      230.59      246.65        8.21 o   0.9697E-03
  -1  10   6       26.78       26.59        2.92 o   0.1231E-01
   0  10   6     1218.22     1117.22       24.26 o   0.8752E-04
   1  10   6        0.53        0.88        1.01 o   0.1759E+00
   2  10   6     2007.10     2174.29       26.35 o   0.3037E-04
   3  10   6      132.77      136.50        5.48 o   0.2051E-02
   4  10   6     2787.85     2790.10       27.92 o   0.1831E-04
   5  10   6       65.91       58.10        5.79 o   0.4712E-02
   6  10   6      960.80      945.70       17.49 o   0.1225E-03
  -6  11   6       20.90       25.06        2.88 o   0.1380E-01
  -5  11   6      280.98      293.75       12.05 o   0.7186E-03
  -4  11   6       52.02       10.26        5.44 o   0.1051E-01
  -3  11   6     1257.94     1392.94       18.75 o   0.6824E-04
  -2  11   6      664.95      691.12       17.92 o   0.2066E-03
  -1  11   6     1573.29     1664.73       28.51 o   0.4779E-04
   0  11   6       24.55       24.19        3.53 o   0.1277E-01
   1  11   6     1530.69     1676.41       29.05 o   0.4804E-04
   2  11   6       -0.21        1.36        2.89 o   0.3567E-02
   3  11   6      743.27      749.00       14.25 o   0.1835E-03
   4  11   6      120.14       44.00        8.20 o   0.3640E-02
   5  11   6      526.97      561.77       15.14 o   0.2893E-03
   6  11   6        3.55        0.59        1.59 o   0.1503E+00
  -6  12   6       30.10       23.41        3.65 o   0.1207E-01
  -5  12   6        9.38       12.89        2.55 o   0.2672E-01
  -4  12   6      516.92      535.26       12.70 o   0.3133E-03
  -3  12   6       85.07       93.60        5.37 o   0.3217E-02
  -2  12   6     1451.33     1551.44       28.74 o   0.5414E-04
  -1  12   6      578.21      654.12       13.29 o   0.2411E-03
   0  12   6     4886.99     4631.80       52.74 o   0.6729E-05
   1  12   6     1088.34     1134.35       24.30 o   0.9145E-04
   2  12   6     3523.48     3895.74       52.19 o   0.1022E-04
   3  12   6      953.45      994.12       15.59 o   0.1176E-03
   4  12   6     1937.45     1857.62       30.33 o   0.3705E-04
   5  12   6      480.45      497.38       13.54 o   0.3454E-03
  -5  13   6      234.21      239.04        9.73 o   0.9581E-03
  -4  13   6       34.66       21.21        6.05 o   0.9373E-02
  -3  13   6      562.74      594.76       13.25 o   0.2694E-03
  -2  13   6       17.79       17.54        4.13 o   0.1555E-01
  -1  13   6     1394.19     1507.95       17.30 o   0.5887E-04
   0  13   6      211.77      200.80        5.71 o   0.1237E-02
   1  13   6      590.85      581.60       19.78 o   0.2543E-03
   2  13   6       54.36       48.56        6.39 o   0.5356E-02
   3  13   6      433.60      431.41       14.35 o   0.4112E-03
   4  13   6       47.33       43.55        4.66 o   0.6695E-02
   5  13   6       95.97       92.96        3.32 o   0.3262E-02
  -5  14   6      149.27      150.77        6.90 o   0.1749E-02
  -4  14   6        7.60        0.53        2.16 o   0.8214E-01
  -3  14   6      201.94      196.04       11.74 o   0.1133E-02
  -2  14   6       10.64       12.78        3.22 o   0.2362E-01
  -1  14   6      322.76      357.98       10.57 o   0.5814E-03
   0  14   6       30.66       28.24        3.36 o   0.1093E-01
   1  14   6      282.17      278.82       13.77 o   0.7244E-03
   2  14   6        0.16        1.31        2.79 o   0.4109E-02
   3  14   6       50.32       56.59        6.07 o   0.5127E-02
   4  14   6       20.07       21.03        1.86 o   0.1677E-01
   5  14   6        2.24        0.79        0.98 o   0.2324E+00
  -4  15   6       61.26       55.47        4.88 o   0.5207E-02
  -3  15   6        1.78        0.24        1.29 o   0.2752E+00
  -2  15   6       55.41       59.55        6.19 o   0.4782E-02
  -1  15   6       14.37       18.56        2.50 o   0.1923E-01
   0  15   6       89.57       80.03        5.51 o   0.3491E-02
   1  15   6       91.72       94.96        4.32 o   0.3195E-02
   2  15   6        2.42        3.57        1.51 o   0.9466E-01
   3  15   6       37.99       32.90        4.72 o   0.8420E-02
   4  15   6        9.18        0.01        1.39 o   0.1012E+00
  -4  16   6      132.90      104.52        5.96 o   0.2447E-02
  -3  16   6      290.72      261.46        7.90 o   0.8302E-03
  -2  16   6       19.15       16.38        3.64 o   0.1671E-01
  -1  16   6        4.50        7.47        2.17 o   0.4600E-01
   0  16   6       15.47       15.58        2.41 o   0.2112E-01
   1  16   6      113.15      113.13        4.49 o   0.2566E-02
   2  16   6        8.74       11.36        1.47 o   0.3329E-01
   3  16   6       16.97       14.58        2.20 o   0.2169E-01
  -3  17   6       12.79       18.12        2.40 o   0.2012E-01
  -2  17   6       95.92       86.11        6.87 o   0.3065E-02
  -1  17   6       35.93       49.09        4.49 o   0.6771E-02
   0  17   6      335.04      286.54        9.13 o   0.7070E-03
   1  17   6       -0.48        0.37        0.75 o   0.5355E+00
   2  17   6       17.44       21.21        1.98 o   0.1728E-01
   3  17   6       30.33       19.82        3.01 o   0.1373E-01
  -2  18   6        3.90        1.08        1.81 o   0.1172E+00
  -1  18   6       19.67       14.63        3.00 o   0.1896E-01
   0  18   6       55.95       25.10        4.71 o   0.8236E-02
   1  18   6      150.58      117.43        4.96 o   0.2194E-02
  -7   0   7       27.96        3.28        4.24 o   0.2060E-01
  -5   0   7        4.44        4.87        2.11 o   0.5954E-01
  -3   0   7      414.15      419.42       10.40 o   0.4514E-03
  -1   0   7       56.17       65.87        3.52 o   0.5109E-02
   1   0   7      592.15      539.48        9.54 o   0.2979E-03
   3   0   7      775.19      794.14       19.52 o   0.1643E-03
   5   0   7      849.33      899.25       15.76 o   0.1394E-03
   7   0   7      117.88      107.11        6.90 o   0.2453E-02
  -7   1   7      136.77      127.74        4.03 o   0.2193E-02
  -6   1   7       43.96       51.44        3.11 o   0.6660E-02
  -5   1   7      694.22      717.12       15.81 o   0.1972E-03
  -4   1   7       39.14       36.05        3.12 o   0.8829E-02
  -3   1   7     1025.58      966.23       12.37 o   0.1186E-03
  -2   1   7        8.06       14.49        1.08 o   0.2971E-01
  -1   1   7     4433.31     4576.90       16.22 o   0.7409E-05
   0   1   7        0.92        0.03        0.31 o   0.8395E+00
   1   1   7      867.26      922.47       10.32 o   0.1379E-03
   2   1   7       -0.37        0.01        0.71 o   0.9625E+00
   3   1   7      968.55     1002.97       13.87 o   0.1168E-03
   4   1   7       41.09       43.77        3.39 o   0.7538E-02
   5   1   7        7.15        6.42        1.62 o   0.5044E-01
   6   1   7       13.13       13.49        2.30 o   0.2447E-01
   7   1   7       31.29       24.15        2.59 o   0.1260E-01
  -7   2   7        4.18        0.54        1.04 o   0.1797E+00
  -6   2   7       21.97       28.39        2.34 o   0.1299E-01
  -5   2   7       44.35       46.92        4.00 o   0.6783E-02
  -4   2   7        2.67        6.69        1.55 o   0.6061E-01
  -3   2   7      267.89      122.71        8.07 o   0.1475E-02
  -2   2   7      396.10      363.06        6.74 o   0.5448E-03
  -1   2   7     2116.88     2269.83       13.67 o   0.2848E-04
   0   2   7      204.06      166.27        4.84 o   0.1489E-02
   1   2   7     1580.60     1614.99       12.05 o   0.5128E-04
   2   2   7      152.55      140.14        4.92 o   0.1931E-02
   3   2   7      417.30      393.70        9.34 o   0.4822E-03
   4   2   7       74.51       83.13        4.97 o   0.3705E-02
   5   2   7      173.79      188.03        6.42 o   0.1405E-02
   6   2   7      115.82      127.42        5.75 o   0.2255E-02
   7   2   7       39.99       50.85        2.86 o   0.6984E-02
  -7   3   7       71.92        4.22        2.97 o   0.1220E-01
  -6   3   7      327.47      327.65        8.17 o   0.6460E-03
  -5   3   7      187.28      196.93        7.89 o   0.1281E-02
  -4   3   7      588.11      603.63       12.39 o   0.2629E-03
  -3   3   7     1047.96     1034.02       13.85 o   0.1083E-03
  -2   3   7     2106.51     2007.63       15.81 o   0.3316E-04
  -1   3   7     6518.04     6145.74       26.38 o   0.3940E-05
   0   3   7     5082.87     4128.58       24.57 o   0.7676E-05
   1   3   7     7641.90     7118.37       27.53 o   0.2932E-05
   2   3   7     1253.94     1197.41       16.41 o   0.8236E-04
   3   3   7     2408.66     2375.89       29.74 o   0.2451E-04
   4   3   7      125.88      122.98        6.67 o   0.2211E-02
   5   3   7      136.07      170.42        6.03 o   0.1692E-02
   6   3   7       19.30       20.36        2.79 o   0.1630E-01
   7   3   7       91.94       15.53        5.98 o   0.6627E-02
  -7   4   7       11.69        5.51        1.50 o   0.4511E-01
  -6   4   7       10.20        9.16        2.09 o   0.3426E-01
  -5   4   7        5.65        4.56        1.72 o   0.6346E-01
  -4   4   7      515.71      477.04       13.49 o   0.3496E-03
  -3   4   7      714.24      507.63       11.91 o   0.2781E-03
  -2   4   7     1395.07     1258.86       14.20 o   0.7331E-04
  -1   4   7     1238.63     1300.11       13.17 o   0.7594E-04
   0   4   7     7464.80     5918.04       27.72 o   0.3755E-05
   1   4   7      124.48      131.53        4.11 o   0.2237E-02
   2   4   7      324.47      267.08        7.92 o   0.7815E-03
   3   4   7      907.07      444.23       25.59 o   0.2315E-03
   4   4   7      519.77      548.21       15.98 o   0.2973E-03
   5   4   7      153.95      177.85        9.44 o   0.1431E-02
   6   4   7       23.53       31.46        3.89 o   0.1063E-01
   7   4   7       34.45       29.09        3.77 o   0.1003E-01
  -7   5   7       67.56       19.84        3.17 o   0.9130E-02
  -6   5   7        1.47        2.48        1.04 o   0.1497E+00
  -5   5   7      164.60      189.27        5.18 o   0.1458E-02
  -4   5   7      184.77      174.12        8.24 o   0.1401E-02
  -3   5   7      522.61      413.46       14.53 o   0.3915E-03
  -2   5   7        1.03        0.51        0.91 o   0.3919E+00
  -1   5   7     2367.44     2133.63       17.05 o   0.2858E-04
   0   5   7      582.21      404.40       12.04 o   0.3838E-03
   1   5   7     1206.02     1005.13       13.20 o   0.1029E-03
   2   5   7      617.72      634.16       10.34 o   0.2462E-03
   3   5   7     1649.60     1663.08       26.30 o   0.4698E-04
   4   5   7      356.69      423.23       11.56 o   0.4717E-03
   5   5   7      502.04      507.49       16.11 o   0.3249E-03
   6   5   7        6.45        9.04        2.50 o   0.3608E-01
   7   5   7      218.39      192.52        8.43 o   0.1204E-02
  -7   6   7       32.94       41.24        2.76 o   0.8663E-02
  -6   6   7        2.95        2.17        2.46 o   0.8120E-01
  -5   6   7      179.40      191.11        7.48 o   0.1339E-02
  -4   6   7       83.38       90.19        5.75 o   0.3272E-02
  -3   6   7      264.30      285.14       10.62 o   0.7776E-03
  -2   6   7       69.57       56.92        3.82 o   0.5140E-02
  -1   6   7        7.36       11.35        1.37 o   0.3534E-01
   0   6   7      173.95      122.55        5.09 o   0.2004E-02
   1   6   7       90.13       74.02        4.29 o   0.3851E-02
   2   6   7       45.67       44.56        2.85 o   0.7375E-02
   3   6   7      168.51      182.65        7.48 o   0.1428E-02
   4   6   7       26.23       35.20        3.44 o   0.9901E-02
   5   6   7      168.04      177.63        9.55 o   0.1387E-02
   6   6   7        7.36       10.18        1.66 o   0.3690E-01
   7   6   7       63.61       55.62        4.31 o   0.5277E-02
  -7   7   7        9.38        5.26        2.27 o   0.4429E-01
  -6   7   7        5.29        3.21        2.32 o   0.6389E-01
  -5   7   7       54.36       58.04        4.25 o   0.5444E-02
  -4   7   7       68.39       72.73        5.26 o   0.4145E-02
  -3   7   7       76.32       78.28        5.14 o   0.3828E-02
  -2   7   7       31.55       18.94        3.70 o   0.1309E-01
  -1   7   7      177.97      148.83        6.66 o   0.1666E-02
   0   7   7       15.42       30.26        2.26 o   0.1350E-01
   1   7   7       67.22       59.89        3.85 o   0.5065E-02
   2   7   7       14.21       13.97        1.77 o   0.2464E-01
   3   7   7       11.39        8.62        2.39 o   0.3248E-01
   4   7   7        2.56        0.44        1.39 o   0.2052E+00
   5   7   7        1.18        2.88        1.61 o   0.1170E+00
   6   7   7        2.11        2.27        1.14 o   0.1414E+00
  -7   8   7        8.25        4.82        2.03 o   0.5064E-01
  -6   8   7        1.20        0.02        1.75 o   0.2433E+00
  -5   8   7        0.43        0.01        1.04 o   0.2106E+00
  -4   8   7        5.60        3.62        1.65 o   0.7225E-01
  -3   8   7       28.94       24.45        4.25 o   0.1124E-01
  -2   8   7        1.47        1.58        1.66 o   0.1483E+00
  -1   8   7        1.09        1.08        1.23 o   0.2300E+00
   0   8   7       30.30       28.07        3.07 o   0.1127E-01
   1   8   7        1.69        0.18        1.43 o   0.2591E+00
   2   8   7        0.55        0.19        0.76 o   0.6196E+00
   3   8   7       18.45       12.99        2.93 o   0.2081E-01
   4   8   7        0.84        2.35        1.08 o   0.6616E-01
   5   8   7        1.58        1.32        1.72 o   0.1515E+00
   6   8   7       18.17       19.79        2.05 o   0.1782E-01
  -6   9   7       20.74       10.42        3.38 o   0.2066E-01
  -5   9   7       11.13       13.86        2.64 o   0.2416E-01
  -4   9   7       66.29       42.66        7.30 o   0.5027E-02
  -3   9   7       29.97       27.13        4.46 o   0.1034E-01
  -2   9   7       53.61       54.34        4.05 o   0.5786E-02
  -1   9   7       10.12       14.02        2.29 o   0.2563E-01
   0   9   7      479.15      437.25       14.96 o   0.3860E-03
   1   9   7      990.68     1119.17       18.33 o   0.1002E-03
   2   9   7      108.15      110.51        5.75 o   0.2583E-02
   3   9   7        2.69        0.10        1.32 o   0.2372E+00
   4   9   7       16.76       18.03        3.33 o   0.1719E-01
   5   9   7        1.08        0.30        2.06 o   0.1748E+00
   6   9   7        9.29       13.92        1.97 o   0.2712E-01
  -6  10   7      265.46      265.33        6.68 o   0.8710E-03
  -5  10   7      226.81      231.53        7.61 o   0.1033E-02
  -4  10   7     1428.78     1146.98       30.09 o   0.7526E-04
  -3  10   7        5.63        0.68        1.79 o   0.1080E+00
  -2  10   7      537.52      576.14       14.19 o   0.2833E-03
  -1  10   7      152.85      162.38        8.67 o   0.1578E-02
   0  10   7      799.53      746.24       20.16 o   0.1713E-03
   1  10   7      107.29      121.65        6.28 o   0.2383E-02
   2  10   7       25.14       25.64        3.66 o   0.1208E-01
   3  10   7       36.29       44.03        3.47 o   0.7752E-02
   4  10   7      122.76       93.24        8.29 o   0.2513E-02
   5  10   7        6.79        6.38        2.37 o   0.4400E-01
   6  10   7        3.41        2.32        1.49 o   0.1093E+00
  -6  11   7     1099.94     1030.63       17.54 o   0.1034E-03
  -5  11   7       25.44       32.66        3.90 o   0.1015E-01
  -4  11   7     2586.48     2763.45       39.28 o   0.1911E-04
  -3  11   7      518.01      478.08       13.12 o   0.3477E-03
  -2  11   7     6952.41     7428.00       52.51 o   0.2924E-05
  -1  11   7      831.25      891.42       20.38 o   0.1394E-03
   0  11   7    11545.04    11003.75       79.15 o   0.1249E-05
   1  11   7      750.74      809.20       20.35 o   0.1625E-03
   2  11   7     8597.04     9152.77       63.90 o   0.1932E-05
   3  11   7      831.08      823.01       20.89 o   0.1508E-03
   4  11   7     4135.48     4190.04       45.46 o   0.8503E-05
   5  11   7      303.00      294.49       11.27 o   0.7024E-03
   6  11   7     1488.22     1367.15       18.56 o   0.6306E-04
  -5  12   7      115.31      131.95        7.21 o   0.2107E-02
  -4  12   7      634.37      456.95       13.92 o   0.3217E-03
  -3  12   7      130.79       51.39        7.41 o   0.3427E-02
  -2  12   7     1352.14     1455.38       20.75 o   0.6199E-04
  -1  12   7        7.39        9.56        1.99 o   0.3657E-01
   0  12   7     1838.59     1680.86       22.42 o   0.4369E-04
   1  12   7        2.34        3.19        1.80 o   0.9365E-01
   2  12   7      824.75      831.88       23.37 o   0.1474E-03
   3  12   7      259.97       12.46       11.97 o   0.2263E-02
   4  12   7      304.45      147.22       12.65 o   0.1097E-02
   5  12   7       70.12       64.37        5.12 o   0.4470E-02
  -5  13   7       11.61       14.57        2.41 o   0.2367E-01
  -4  13   7       12.45        7.25        3.08 o   0.3017E-01
  -3  13   7       36.11        0.08        4.25 o   0.1996E-01
  -2  13   7      131.61      132.45        9.81 o   0.1846E-02
  -1  13   7       53.53       62.85        4.26 o   0.5180E-02
   0  13   7       40.45       37.48        3.51 o   0.8305E-02
   1  13   7      511.67      516.36       18.14 o   0.3090E-03
   2  13   7       14.05       10.93        3.59 o   0.2243E-01
   3  13   7      138.16      141.90        6.21 o   0.1926E-02
   4  13   7       82.78       85.92        3.62 o   0.3638E-02
   5  13   7       49.31       47.94        2.88 o   0.6789E-02
  -5  14   7       35.15       32.68        3.31 o   0.9612E-02
  -4  14   7       12.39       12.83        2.01 o   0.2658E-01
  -3  14   7      123.22      121.69        5.94 o   0.2272E-02
  -2  14   7      159.15      166.67       10.64 o   0.1434E-02
  -1  14   7       -0.98        1.73        1.20 o   0.7815E-01
   0  14   7       30.92       28.70        2.64 o   0.1132E-01
   1  14   7       51.12       48.78        4.08 o   0.6268E-02
   2  14   7      167.43      164.59       10.15 o   0.1441E-02
   3  14   7      159.45      160.60        6.53 o   0.1639E-02
   4  14   7       99.08       93.75        3.55 o   0.3185E-02
  -4  15   7       92.46       80.53        5.77 o   0.3397E-02
  -3  15   7        1.05        0.08        2.02 o   0.1949E+00
  -2  15   7       13.52       12.90        3.30 o   0.2191E-01
  -1  15   7       49.48       54.98        4.05 o   0.5853E-02
   0  15   7       54.09       46.99        4.24 o   0.6252E-02
   1  15   7        4.69        6.47        1.27 o   0.5907E-01
   2  15   7       23.67       24.79        2.23 o   0.1399E-01
   3  15   7        4.90        5.12        1.55 o   0.6383E-01
   4  15   7        2.61        0.57        1.08 o   0.2280E+00
  -3  16   7       53.53       54.98        3.39 o   0.5879E-02
  -2  16   7       38.03       43.71        4.87 o   0.7038E-02
  -1  16   7        2.71        0.62        2.17 o   0.1228E+00
   0  16   7        5.95        3.92        1.71 o   0.6681E-01
   1  16   7       11.01        8.93        1.56 o   0.3575E-01
   2  16   7       54.27       44.70        2.89 o   0.6838E-02
   3  16   7       33.86       33.60        2.56 o   0.9937E-02
  -3  17   7       41.90       31.09        3.96 o   0.8871E-02
  -2  17   7       15.51       15.61        2.90 o   0.1988E-01
  -1  17   7       -2.33        1.75        2.24 o   0.9939E-01
   0  17   7       43.06       35.74        3.24 o   0.8475E-02
   1  17   7        4.15        1.65        1.17 o   0.1282E+00
   2  17   7       21.14       20.38        1.58 o   0.1708E-01
  -1  18   7       -2.51        0.27        1.81 o   0.1700E+00
   0  18   7       12.16        3.17        2.38 o   0.4598E-01
  -6   0   8      102.12      100.95        5.58 o   0.2828E-02
  -4   0   8      199.76      217.03        9.66 o   0.1110E-02
  -2   0   8     1329.08     1368.24       17.11 o   0.6829E-04
   0   0   8       15.87        6.22        2.53 o   0.3204E-01
   2   0   8      244.87      294.23       10.23 o   0.7871E-03
   4   0   8      100.87      136.64        8.17 o   0.2079E-02
   6   0   8       -0.44        1.32        1.76 o   0.2467E-01
  -7   1   8       10.35        2.98        1.41 o   0.6178E-01
  -6   1   8        8.35        6.57        1.61 o   0.4639E-01
  -5   1   8        6.06        3.24        1.46 o   0.7626E-01
  -4   1   8       27.74       27.12        2.69 o   0.1221E-01
  -3   1   8       55.28        4.97        3.67 o   0.1381E-01
  -2   1   8       11.31        7.24        1.44 o   0.4091E-01
  -1   1   8       39.21       40.58        2.05 o   0.8532E-02
   0   1   8      133.25      121.51        4.80 o   0.2289E-02
   1   1   8       28.75       35.37        2.45 o   0.1025E-01
   2   1   8      124.08      121.09        4.57 o   0.2370E-02
   3   1   8       49.56       68.59        3.81 o   0.5064E-02
   4   1   8      454.76      478.49       14.19 o   0.3670E-03
   5   1   8       34.84       35.22        3.47 o   0.9095E-02
   6   1   8      273.85      286.03        8.65 o   0.7838E-03
   7   1   8        5.40        5.51        1.34 o   0.6206E-01
  -7   2   8       39.77        3.05        2.21 o   0.2178E-01
  -6   2   8       19.93       24.75        2.73 o   0.1424E-01
  -5   2   8        3.16        4.75        1.25 o   0.8205E-01
  -4   2   8       17.54       15.72        2.02 o   0.2111E-01
  -3   2   8      602.60      581.88        9.92 o   0.2731E-03
  -2   2   8       13.88       11.39        1.53 o   0.2868E-01
  -1   2   8      336.45      328.41        7.08 o   0.6466E-03
   0   2   8      160.35      130.83        5.34 o   0.1975E-02
   1   2   8       14.57       16.26        1.36 o   0.2304E-01
   2   2   8       63.14       62.69        3.82 o   0.5017E-02
   3   2   8      254.35      238.54        9.95 o   0.9272E-03
   4   2   8       41.70       47.48        6.45 o   0.5846E-02
   5   2   8        4.86        6.45        1.53 o   0.5643E-01
   6   2   8       16.37       17.24        2.48 o   0.1940E-01
   7   2   8       50.53       34.27        2.96 o   0.8283E-02
  -7   3   8       45.87       30.23        2.33 o   0.9544E-02
  -6   3   8       11.63        9.76        2.25 o   0.3068E-01
  -5   3   8      124.22      141.91        5.89 o   0.2014E-02
  -4   3   8       75.18       72.57        4.28 o   0.4170E-02
  -3   3   8      443.43      323.89       12.01 o   0.5372E-03
  -2   3   8       35.05       47.88        2.50 o   0.7702E-02
  -1   3   8     1074.28     1059.49       12.85 o   0.1041E-03
   0   3   8       82.62       77.57        3.46 o   0.3973E-02
   1   3   8     1436.65     1364.89       15.31 o   0.6563E-04
   2   3   8       47.41       30.08        4.01 o   0.8633E-02
   3   3   8      292.95      202.19       11.59 o   0.9500E-03
   4   3   8      103.99      104.44        7.33 o   0.2586E-02
   5   3   8        0.70        0.25        0.67 o   0.4392E+00
   6   3   8        0.33        0.26        1.14 o   0.1372E+00
   7   3   8       22.73       20.83        2.97 o   0.1493E-01
  -7   4   8      937.92      884.63       11.28 o   0.1366E-03
  -6   4   8        4.78        2.74        2.05 o   0.7702E-01
  -5   4   8     1698.45     1849.14       21.30 o   0.4109E-04
  -4   4   8        0.41        5.81        2.41 o   0.6797E-02
  -3   4   8     6693.80     6414.13       35.97 o   0.3669E-05
  -2   4   8       12.94        9.13        1.60 o   0.3349E-01
  -1   4   8    11072.49    10088.90       41.88 o   0.1451E-05
   0   4   8      241.82      215.71        6.65 o   0.1088E-02
   1   4   8    11022.54    10461.37       49.90 o   0.1387E-05
   2   4   8       60.02       79.28        4.69 o   0.4156E-02
   3   4   8     3265.31     3010.27       31.57 o   0.1516E-04
   4   4   8       29.20       26.06        3.37 o   0.1170E-01
   5   4   8      283.07      339.63        9.10 o   0.6617E-03
   6   4   8       47.45       44.94        5.16 o   0.6358E-02
   7   4   8       76.16       52.28        5.03 o   0.4955E-02
  -7   5   8       53.96       42.54        2.71 o   0.7149E-02
  -6   5   8      134.90      121.87        6.14 o   0.2182E-02
  -5   5   8      167.58      189.32        7.23 o   0.1392E-02
  -4   5   8      250.77      260.91        8.75 o   0.8834E-03
  -3   5   8      123.29       16.61        6.46 o   0.5209E-02
  -2   5   8      152.85      159.64        5.07 o   0.1739E-02
  -1   5   8       -1.06        0.12        1.32 o   0.3465E+00
   0   5   8      106.00      103.85        5.57 o   0.2745E-02
   1   5   8     1924.13     2061.13       17.46 o   0.3378E-04
   2   5   8        9.38        9.56        1.58 o   0.3638E-01
   3   5   8      611.97      576.25       12.64 o   0.2686E-03
   4   5   8       -0.50        0.57        1.39 o   0.6327E-01
   5   5   8      383.08      391.61       10.23 o   0.4988E-03
   6   5   8        0.43        0.25        1.52 o   0.4622E-01
   7   5   8       32.66       40.33        3.16 o   0.8639E-02
  -7   6   8       25.86       25.25        2.33 o   0.1327E-01
  -6   6   8       -1.07        0.89        1.61 o   0.1989E+00
  -5   6   8       10.79       11.18        2.11 o   0.2977E-01
  -4   6   8       13.44       15.26        2.29 o   0.2255E-01
  -3   6   8       77.68       70.74        5.13 o   0.4062E-02
  -2   6   8       62.39       71.08        3.38 o   0.4659E-02
  -1   6   8      138.44      114.26        6.57 o   0.2245E-02
   0   6   8      237.49      164.61        6.96 o   0.1345E-02
   1   6   8       13.83       13.91        1.92 o   0.2472E-01
   2   6   8       29.91       27.20        2.34 o   0.1220E-01
   3   6   8      212.64      212.16        7.71 o   0.1145E-02
   4   6   8       41.36       38.92        3.21 o   0.8196E-02
   5   6   8       15.49       15.91        2.20 o   0.2131E-01
   6   6   8       29.13       29.73        2.57 o   0.1134E-01
  -7   7   8       41.70       32.57        3.95 o   0.8648E-02
  -6   7   8        3.71        3.46        2.29 o   0.6904E-01
  -5   7   8       25.68       26.55        2.98 o   0.1238E-01
  -4   7   8        5.11        0.66        1.60 o   0.1230E+00
  -3   7   8       21.47       19.54        2.84 o   0.1607E-01
  -2   7   8        5.23        0.04        2.64 o   0.8686E-01
  -1   7   8       28.40       25.87        2.88 o   0.1233E-01
   0   7   8       28.72       39.55        2.58 o   0.9370E-02
   1   7   8       33.66       33.15        2.93 o   0.9938E-02
   2   7   8       57.38       55.92        3.60 o   0.5670E-02
   3   7   8        1.24        2.29        1.67 o   0.1298E+00
   4   7   8       15.75       19.45        2.43 o   0.1832E-01
   5   7   8        7.66       10.17        1.71 o   0.3617E-01
   6   7   8       29.84       29.11        2.53 o   0.1145E-01
  -6   8   8        7.62       11.11        2.33 o   0.3145E-01
  -5   8   8        0.98        0.07        0.78 o   0.2938E+00
  -4   8   8       78.99       86.71        4.80 o   0.3556E-02
  -3   8   8       12.73       24.61        2.99 o   0.1545E-01
  -2   8   8       26.16       29.06        4.44 o   0.1035E-01
  -1   8   8       42.51       56.42        3.76 o   0.6136E-02
   0   8   8      306.84      274.45        9.78 o   0.7625E-03
   1   8   8      152.41      145.51        6.23 o   0.1828E-02
   2   8   8       50.02       53.02        3.78 o   0.6079E-02
   3   8   8       41.51       39.69        3.71 o   0.7851E-02
   4   8   8       22.14       26.18        3.94 o   0.1201E-01
   5   8   8       14.89       11.96        3.35 o   0.2192E-01
   6   8   8        1.07        0.63        1.27 o   0.2752E+00
  -6   9   8      154.39      133.77        7.90 o   0.1838E-02
  -5   9   8        1.03        3.56        1.46 o   0.1095E+00
  -4   9   8        2.61        0.02        2.52 o   0.1154E+00
  -3   9   8       11.73       12.57        2.16 o   0.2694E-01
  -2   9   8       19.69       24.62        2.56 o   0.1456E-01
  -1   9   8      101.34      107.69        5.80 o   0.2694E-02
   0   9   8      497.79      484.95       15.51 o   0.3426E-03
   1   9   8       43.68       42.92        3.89 o   0.7304E-02
   2   9   8      195.33      223.26        8.72 o   0.1112E-02
   3   9   8      217.51      237.18        7.45 o   0.1036E-02
   4   9   8       81.76       78.46        6.82 o   0.3464E-02
   5   9   8       47.45       46.61        4.99 o   0.6294E-02
   6   9   8       70.02       72.26        4.62 o   0.4224E-02
  -6  10   8      479.93      412.65       12.36 o   0.4160E-03
  -5  10   8        7.34        4.50        2.27 o   0.5126E-01
  -4  10   8      823.39      851.20       22.50 o   0.1449E-03
  -3  10   8        3.08        5.19        2.24 o   0.5954E-01
  -2  10   8     2485.06     2543.93       30.80 o   0.2197E-04
  -1  10   8        2.78        0.00        1.62 o   0.1987E+00
   0  10   8      998.18      877.18       22.71 o   0.1270E-03
   1  10   8      451.97      491.21       13.26 o   0.3623E-03
   2  10   8      445.93      490.40       13.05 o   0.3657E-03
   3  10   8      946.49      968.87       22.30 o   0.1178E-03
   4  10   8      139.07      140.66        6.10 o   0.1940E-02
   5  10   8      849.50      801.54       19.05 o   0.1545E-03
   6  10   8       96.32       92.43        5.07 o   0.3122E-02
  -5  11   8       95.04       99.93        6.78 o   0.2803E-02
  -4  11   8      440.80       99.68       19.71 o   0.8260E-03
  -3  11   8      335.58      299.91       10.56 o   0.6705E-03
  -2  11   8       -1.34        1.18        2.09 o   0.1324E+00
  -1  11   8     1007.39     1143.17       22.82 o   0.9503E-04
   0  11   8       37.05       25.37        5.03 o   0.9474E-02
   1  11   8      610.06      724.04       18.49 o   0.2039E-03
   2  11   8       81.60       87.34        5.85 o   0.3357E-02
   3  11   8      355.46      400.62       13.66 o   0.4846E-03
   4  11   8      258.16       54.56        8.11 o   0.2122E-02
   5  11   8        2.61        0.41        1.70 o   0.1720E+00
  -5  12   8     1158.22     1094.46       21.63 o   0.9252E-04
  -4  12   8     1734.88     1704.28       30.44 o   0.4362E-04
  -3  12   8     1971.59     2053.54       24.80 o   0.3288E-04
  -2  12   8     1635.63     1683.60       18.26 o   0.4715E-04
  -1  12   8     3128.94     3382.24       31.57 o   0.1338E-04
   0  12   8     2498.41     2235.37       27.02 o   0.2566E-04
   1  12   8     2288.61     2552.29       26.43 o   0.2306E-04
   3  12   8      917.12      853.57       21.41 o   0.1375E-03
   4  12   8      273.26      263.52        7.76 o   0.8548E-03
   5  12   8      122.63      111.10        4.61 o   0.2525E-02
  -5  13   8       14.16       10.78        2.62 o   0.2597E-01
  -4  13   8       11.29        2.36        3.17 o   0.4158E-01
  -3  13   8       10.01        2.55        2.50 o   0.5164E-01
  -2  13   8        1.03        0.12        1.70 o   0.2506E+00
  -1  13   8       30.46       32.57        3.34 o   0.1005E-01
   0  13   8       63.47       60.27        4.35 o   0.5016E-02
   1  13   8       -3.22        0.12        2.37 o   0.1164E+00
   2  13   8       66.29       65.77        4.50 o   0.4629E-02
   3  13   8       77.94       80.12        3.72 o   0.3904E-02
   4  13   8      190.71      179.02        5.09 o   0.1431E-02
   5  13   8       -0.06        0.00        3.67 o   0.1376E-02
  -4  14   8       64.80       65.99        3.87 o   0.4758E-02
  -3  14   8       24.64       14.77        3.04 o   0.1727E-01
  -2  14   8      327.90      339.91       14.74 o   0.5686E-03
  -1  14   8       14.01        8.73        3.51 o   0.2481E-01
   0  14   8       90.64       86.00        5.26 o   0.3347E-02
   1  14   8       15.47       15.41        3.04 o   0.1994E-01
   2  14   8      121.25      132.57        5.82 o   0.2150E-02
   3  14   8       16.85       16.55        2.32 o   0.2009E-01
   4  14   8        2.10        2.31        0.89 o   0.1506E+00
  -4  15   8       73.59       76.48        4.94 o   0.3941E-02
  -3  15   8       22.84       23.16        3.72 o   0.1306E-01
  -2  15   8        6.93        6.01        2.63 o   0.4288E-01
  -1  15   8       36.15       36.36        5.04 o   0.7884E-02
   0  15   8       -1.16        0.11        2.01 o   0.1923E+00
   1  15   8       87.16       88.36        4.94 o   0.3361E-02
   2  15   8       43.02       36.00        2.77 o   0.8632E-02
   3  15   8       45.67       42.04        2.53 o   0.7741E-02
  -3  16   8        8.17        4.69        1.48 o   0.5679E-01
  -2  16   8       -0.91        0.07        0.84 o   0.2867E+00
  -1  16   8       18.35       16.83        3.51 o   0.1699E-01
   0  16   8       12.14       11.86        2.86 o   0.2510E-01
   1  16   8        0.58        0.23        0.73 o   0.4686E+00
   2  16   8        1.31        0.59        0.89 o   0.3421E+00
   3  16   8       94.52       83.24        5.20 o   0.3363E-02
  -2  17   8      106.37       89.64        6.49 o   0.2920E-02
  -1  17   8       32.29       27.72        3.92 o   0.1044E-01
   0  17   8       71.77       48.15        5.74 o   0.5094E-02
   1  17   8       29.13       24.47        2.31 o   0.1306E-01
   2  17   8      185.74      153.50        6.88 o   0.1577E-02
  -7   0   9      120.67       99.41        7.50 o   0.2506E-02
  -5   0   9      127.95      136.82        7.19 o   0.1989E-02
  -3   0   9       20.33       23.18        3.05 o   0.1449E-01
  -1   0   9       39.81       42.74        3.45 o   0.7715E-02
   1   0   9       43.84       45.97        4.48 o   0.6720E-02
   3   0   9       80.58       73.34       10.13 o   0.3015E-02
   5   0   9      177.89      195.02       10.46 o   0.1232E-02
   7   0   9      182.59      144.70        7.39 o   0.1638E-02
  -7   1   9       15.33       12.80        1.65 o   0.2541E-01
  -6   1   9       15.17       18.03        1.97 o   0.2011E-01
  -5   1   9        7.40        6.69        1.49 o   0.4907E-01
  -4   1   9       11.23        4.03        2.69 o   0.4164E-01
  -3   1   9       24.11       19.94        2.30 o   0.1592E-01
  -2   1   9       32.77       28.01        2.24 o   0.1166E-01
  -1   1   9       71.97       67.09        3.58 o   0.4607E-02
   0   1   9        1.92        4.53        1.16 o   0.9241E-01
   1   1   9       66.15       60.48        3.87 o   0.5040E-02
   2   1   9      717.58      836.48       15.44 o   0.1655E-03
   3   1   9       92.63      119.34        5.32 o   0.2599E-02
   4   1   9       67.75       70.13        7.14 o   0.3879E-02
   5   1   9      182.27      201.07        7.46 o   0.1276E-02
   6   1   9       75.03       66.07        4.53 o   0.4401E-02
   7   1   9        4.39        3.80        1.09 o   0.8594E-01
  -7   2   9       16.61       10.76        1.67 o   0.2724E-01
  -6   2   9       36.40       43.83        3.40 o   0.7807E-02
  -5   2   9       -4.49        0.44        1.59 o   0.1404E+00
  -4   2   9      450.21      454.57        9.08 o   0.4051E-03
  -3   2   9      219.01      223.89        6.24 o   0.1108E-02
  -2   2   9      195.83      183.70        5.32 o   0.1390E-02
  -1   2   9       10.48       12.66        1.50 o   0.2985E-01
   0   2   9       29.07       32.94        2.50 o   0.1068E-01
   1   2   9      241.26      277.71        7.29 o   0.8696E-03
   2   2   9        3.37        5.28        1.41 o   0.7015E-01
   3   2   9       81.76       89.44        5.91 o   0.3294E-02
   4   2   9        0.30        0.10        2.51 o   0.6291E-02
   5   2   9        2.41        3.93        1.32 o   0.9421E-01
   6   2   9        6.45       10.89        1.57 o   0.3684E-01
   7   2   9       55.68       48.02        2.79 o   0.6502E-02
  -7   3   9      563.16      587.20        8.46 o   0.2801E-03
  -6   3   9      218.39      222.02        7.99 o   0.1084E-02
  -5   3   9     1543.27     1633.13       32.21 o   0.4878E-04
  -4   3   9      551.38      556.36       10.74 o   0.2969E-03
  -3   3   9     1236.12     1183.20       17.34 o   0.8387E-04
  -2   3   9      645.03      655.40       10.56 o   0.2329E-03
  -1   3   9      925.59      856.66       12.65 o   0.1431E-03
   0   3   9      825.09      621.71       12.97 o   0.2104E-03
   1   3   9       86.67       78.20        3.76 o   0.3840E-02
   2   3   9     1484.79     1461.79       22.89 o   0.5848E-04
   3   3   9       12.18        7.79        3.05 o   0.2976E-01
   4   3   9      338.09      333.11       12.78 o   0.5929E-03
   5   3   9        9.22       13.90        2.02 o   0.2718E-01
   6   3   9      126.01      129.87        5.60 o   0.2171E-02
   7   3   9        6.91        3.44        1.80 o   0.6539E-01
  -7   4   9       27.83       13.84        1.97 o   0.1862E-01
  -6   4   9       30.00       36.87        3.06 o   0.9448E-02
  -5   4   9      438.31      455.82       11.82 o   0.3987E-03
  -4   4   9       17.42       13.48        2.85 o   0.2108E-01
  -3   4   9     1408.87     1188.12       17.62 o   0.7679E-04
  -2   4   9        4.20        5.18        1.33 o   0.6957E-01
  -1   4   9     1790.50     1788.09       18.10 o   0.4179E-04
   0   4   9      233.39      191.96        8.26 o   0.1178E-02
   1   4   9       61.17       69.81        3.67 o   0.4711E-02
   2   4   9       24.79       33.12        3.25 o   0.1061E-01
   3   4   9       22.08        9.25        5.44 o   0.1520E-01
   4   4   9        1.51        0.81        1.26 o   0.2355E+00
   5   4   9       92.57       92.89        5.20 o   0.3143E-02
   6   4   9       28.02       32.12        2.74 o   0.1080E-01
   7   4   9        1.56        2.49        1.37 o   0.1319E+00
  -7   5   9      144.09      131.59        4.06 o   0.2103E-02
  -6   5   9       23.88       31.56        3.95 o   0.1047E-01
  -5   5   9      144.95      164.72        6.79 o   0.1667E-02
  -4   5   9      113.09      130.81        6.63 o   0.2182E-02
  -3   5   9      335.47      282.21        9.68 o   0.7155E-03
  -2   5   9       41.36       51.13        3.17 o   0.6843E-02
  -1   5   9      102.36       93.12        4.45 o   0.3107E-02
   0   5   9      124.75       98.79        6.30 o   0.2601E-02
   1   5   9       74.05       89.18        4.65 o   0.3569E-02
   2   5   9      326.39      341.08       11.38 o   0.6017E-03
   3   5   9      163.45      173.65        7.67 o   0.1491E-02
   4   5   9      201.52      220.17        5.65 o   0.1170E-02
   5   5   9       29.20       27.94        2.95 o   0.1155E-01
   6   5   9       56.30       52.02        5.22 o   0.5486E-02
  -7   6   9       17.82        7.81        1.88 o   0.3023E-01
  -6   6   9       27.33       26.58        4.13 o   0.1101E-01
  -5   6   9       13.39       12.30        2.24 o   0.2592E-01
  -4   6   9        2.28        1.12        1.41 o   0.1706E+00
  -3   6   9       10.72        6.38        2.51 o   0.3725E-01
  -2   6   9       61.31       76.99        3.95 o   0.4331E-02
  -1   6   9      428.05      458.81       12.17 o   0.4021E-03
   0   6   9      112.02       96.34        5.03 o   0.2873E-02
   1   6   9       25.29       16.00        2.93 o   0.1671E-01
   2   6   9       92.34      105.47        5.02 o   0.2888E-02
   3   6   9        0.56        0.09        1.28 o   0.9166E-01
   4   6   9       66.73       73.70        5.68 o   0.4055E-02
   5   6   9       86.83       86.29        4.82 o   0.3435E-02
   6   6   9       -0.12        2.05        2.31 o   0.8457E-02
  -7   7   9        0.58        1.02        0.76 o   0.2788E+00
  -6   7   9        9.43       10.31        1.72 o   0.3397E-01
  -5   7   9       -1.13        0.11        1.33 o   0.3407E+00
  -4   7   9      103.57      113.29        4.66 o   0.2645E-02
  -3   7   9       50.70       48.84        5.03 o   0.5982E-02
  -2   7   9       -0.45        0.04        1.41 o   0.6383E-01
  -1   7   9       -0.41        0.78        1.16 o   0.1160E+00
   0   7   9      826.97      696.70       13.84 o   0.1870E-03
   1   7   9       13.85       22.18        2.41 o   0.1718E-01
   2   7   9        8.29       10.20        1.73 o   0.3559E-01
   3   7   9       86.67       82.35        5.97 o   0.3407E-02
   4   7   9       40.03       43.65        5.11 o   0.6838E-02
   5   7   9        0.06        0.56        6.53 o   0.1376E-03
   6   7   9      124.55      111.74        4.57 o   0.2489E-02
  -6   8   9       17.54       16.68        3.04 o   0.1825E-01
  -5   8   9        3.03        1.56        1.50 o   0.1329E+00
  -4   8   9        2.71        0.97        2.59 o   0.9339E-01
  -3   8   9       29.87       32.12        5.10 o   0.8852E-02
  -2   8   9      182.43      189.24       11.31 o   0.1224E-02
  -1   8   9       11.01       15.89        2.27 o   0.2334E-01
   0   8   9       24.70       10.84        2.72 o   0.2050E-01
   1   8   9       52.10       57.20        3.86 o   0.5687E-02
   2   8   9       17.00       14.31        2.57 o   0.2120E-01
   3   8   9       36.83       33.26        3.10 o   0.9497E-02
   4   8   9       -0.30        0.56        1.89 o   0.1925E-01
   5   8   9       23.50       21.50        3.66 o   0.1360E-01
   6   8   9      104.29       94.10        5.52 o   0.2940E-02
  -6   9   9       30.13       24.26        3.49 o   0.1191E-01
  -5   9   9      142.24      164.02        6.24 o   0.1692E-02
  -4   9   9      238.41      265.68       12.48 o   0.8256E-03
  -3   9   9       75.75       74.18        4.86 o   0.4009E-02
  -2   9   9      113.91      133.30        6.66 o   0.2140E-02
  -1   9   9        2.92        2.19        1.54 o   0.1157E+00
   0   9   9       93.89       91.26        5.12 o   0.3181E-02
   1   9   9       14.80       18.51        2.63 o   0.1892E-01
   2   9   9       62.62       60.64        5.12 o   0.4854E-02
   3   9   9       22.39        7.57        3.29 o   0.2278E-01
   4   9   9      160.28      166.38        9.48 o   0.1481E-02
   5   9   9        5.45        7.18        2.18 o   0.4543E-01
   6   9   9      200.18      168.74        7.06 o   0.1415E-02
  -6  10   9        8.61        6.46        1.81 o   0.4509E-01
  -5  10   9        4.88        9.31        1.84 o   0.4158E-01
  -4  10   9       68.64       57.65        6.84 o   0.4404E-02
  -3  10   9       79.47       18.58        6.14 o   0.6797E-02
  -2  10   9       47.57       60.77        3.11 o   0.5763E-02
  -1  10   9       53.57       54.39        5.48 o   0.5340E-02
   0  10   9      173.16      154.64        8.21 o   0.1578E-02
   1  10   9      538.62      588.37       11.58 o   0.2809E-03
   2  10   9       98.14       96.16        5.06 o   0.3031E-02
   3  10   9      152.63      144.45        6.61 o   0.1809E-02
   4  10   9       70.17       79.12        4.33 o   0.4017E-02
   5  10   9       39.62       31.99        4.15 o   0.8785E-02
  -5  11   9       44.87       43.11        4.54 o   0.6928E-02
  -4  11   9     3064.14     3128.82       41.77 o   0.1476E-04
  -3  11   9      124.28       97.53        9.21 o   0.2343E-02
  -2  11   9     3104.40     3114.89       31.12 o   0.1492E-04
  -1  11   9       29.20       30.42        3.24 o   0.1072E-01
   0  11   9     2845.87     2579.40       28.52 o   0.1991E-04
   1  11   9      496.99      532.19       12.32 o   0.3221E-03
   2  11   9      734.07      790.27       14.16 o   0.1746E-03
   3  11   9      556.84      564.59       12.20 o   0.2872E-03
   4  11   9      271.79      288.43        7.84 o   0.7905E-03
   5  11   9      294.89      286.12       10.10 o   0.7411E-03
  -5  12   9      160.13      145.91        7.67 o   0.1715E-02
  -4  12   9      101.88       93.89        7.68 o   0.2752E-02
  -3  12   9      624.83      571.97       13.96 o   0.2640E-03
  -2  12   9      132.56      134.65        5.27 o   0.2088E-02
  -1  12   9      386.69      402.91       11.33 o   0.4777E-03
   0  12   9       20.95       16.07        2.72 o   0.1829E-01
   1  12   9     1294.01     1413.78       19.88 o   0.6574E-04
   2  12   9        1.25        0.65        1.43 o   0.2376E+00
   3  12   9       95.62      103.57        4.94 o   0.2902E-02
   4  12   9      109.33       79.88        4.85 o   0.3308E-02
   5  12   9      167.12      161.14        6.84 o   0.1594E-02
  -5  13   9      243.30      233.45        8.43 o   0.9802E-03
  -4  13   9      248.70      266.17       10.77 o   0.8381E-03
  -3  13   9       26.50       22.76        2.97 o   0.1351E-01
  -2  13   9      203.98      222.55        7.89 o   0.1112E-02
  -1  13   9       16.27       11.76        3.91 o   0.1982E-01
   0  13   9      125.28      125.89        8.18 o   0.2062E-02
   1  13   9       31.62       36.29        4.48 o   0.8576E-02
   2  13   9       48.27       54.03        5.32 o   0.5583E-02
   3  13   9       17.84        0.51        2.86 o   0.4056E-01
   4  13   9       11.35        9.63        1.58 o   0.3390E-01
  -4  14   9       -1.50        0.45        1.73 o   0.1983E+00
  -3  14   9       -0.02        1.25        4.50 o   0.6071E-03
  -2  14   9        1.48        1.63        1.48 o   0.1602E+00
  -1  14   9        1.11        1.03        1.90 o   0.1578E+00
   0  14   9       63.71       61.64        4.36 o   0.4933E-02
   1  14   9       26.90       26.29        3.94 o   0.1133E-01
   2  14   9       73.44       68.72        6.06 o   0.4043E-02
   3  14   9       86.78       78.96        6.09 o   0.3478E-02
   4  14   9       35.83       34.22        2.24 o   0.9783E-02
  -4  15   9        2.83        1.77        1.76 o   0.1170E+00
  -3  15   9        7.93        6.52        2.28 o   0.4261E-01
  -2  15   9       60.25       65.01        5.81 o   0.4511E-02
  -1  15   9       25.56       20.61        4.11 o   0.1292E-01
   0  15   9       17.20       13.60        2.34 o   0.2227E-01
   1  15   9       -0.27        0.04        1.16 o   0.1346E+00
   2  15   9       90.41       90.79        4.63 o   0.3276E-02
   3  15   9        0.08        0.01        3.68 o   0.1358E-02
  -3  16   9       11.03        4.40        1.50 o   0.5094E-01
  -2  16   9      172.85      175.21        8.83 o   0.1406E-02
  -1  16   9       12.73       15.22        2.86 o   0.2137E-01
   0  16   9      384.13      316.98       13.97 o   0.5677E-03
   1  16   9       62.06       55.07        3.70 o   0.5491E-02
   2  16   9      191.78      176.96        5.84 o   0.1424E-02
  -2  17   9       33.11       29.25        3.45 o   0.1032E-01
  -1  17   9       24.31       16.87        3.31 o   0.1583E-01
   0  17   9       30.26       30.21        3.60 o   0.1035E-01
   1  17   9       44.95       36.41        2.63 o   0.8496E-02
  -6   0  10      134.48      144.36        9.23 o   0.1762E-02
  -4   0  10      452.23      457.52       15.16 o   0.3795E-03
  -2   0  10      511.54      506.20       11.56 o   0.3370E-03
   0   0  10     1373.41     1256.51       25.10 o   0.7187E-04
   2   0  10       46.27       45.39        5.21 o   0.6381E-02
   4   0  10       64.95       72.52        5.70 o   0.4136E-02
   6   0  10       29.49       38.81        3.97 o   0.8678E-02
  -7   1  10        1.37        0.71        0.97 o   0.3007E+00
  -6   1  10       11.61       17.56        2.25 o   0.2128E-01
  -5   1  10       42.44       44.09        3.83 o   0.7223E-02
  -4   1  10       98.61      101.20        5.19 o   0.2893E-02
  -3   1  10       34.42       38.80        2.75 o   0.8939E-02
  -2   1  10        1.53        1.56        1.36 o   0.1683E+00
  -1   1  10       94.06      121.69        4.90 o   0.2579E-02
   0   1  10        1.85        0.90        1.27 o   0.2091E+00
   1   1  10       12.62       10.87        1.98 o   0.2926E-01
   2   1  10        1.00        1.90        0.78 o   0.1527E+00
   3   1  10       12.22       15.44        3.32 o   0.2032E-01
   4   1  10       13.07       14.53        1.91 o   0.2448E-01
   5   1  10        0.21        0.40        1.66 o   0.3216E-01
   6   1  10       16.15       23.27        2.22 o   0.1632E-01
   7   1  10        0.24        0.09        1.13 o   0.1504E+00
  -7   2  10      138.79      122.71        4.13 o   0.2239E-02
  -6   2  10      138.23      149.69        6.22 o   0.1846E-02
  -5   2  10       83.38       89.54        5.21 o   0.3357E-02
  -4   2  10       33.97       37.41        2.84 o   0.9173E-02
  -3   2  10       14.98       15.79        1.95 o   0.2224E-01
  -2   2  10        5.38        1.12        1.47 o   0.1139E+00
  -1   2  10       43.41       46.98        3.05 o   0.7176E-02
   0   2  10       51.63       60.96        3.54 o   0.5532E-02
   1   2  10      227.71      238.19        7.53 o   0.1019E-02
   2   2  10        0.29        0.30        1.54 o   0.4297E-01
   3   2  10       56.03       61.88        6.31 o   0.4653E-02
   4   2  10      190.38      211.96        7.46 o   0.1200E-02
   5   2  10       14.01       13.96        2.47 o   0.2317E-01
   6   2  10       98.37      105.58        4.89 o   0.2819E-02
  -7   3  10       19.93       17.75        2.02 o   0.1846E-01
  -6   3  10        1.76        1.76        1.31 o   0.1587E+00
  -5   3  10        0.07        0.13        6.66 o   0.1273E-03
  -4   3  10       37.95       34.45        3.22 o   0.9136E-02
  -3   3  10      109.95      110.99        5.05 o   0.2612E-02
  -2   3  10        1.09        2.33        1.22 o   0.1533E+00
  -1   3  10      341.92      308.82        8.24 o   0.6695E-03
   0   3  10     1052.19      847.51       15.80 o   0.1322E-03
   1   3  10       36.40       28.97        3.69 o   0.9975E-02
   2   3  10      245.34      267.83        9.77 o   0.8581E-03
   3   3  10       12.16       12.75        2.65 o   0.2472E-01
   4   3  10      369.71      414.15        8.34 o   0.4888E-03
   5   3  10        4.32        5.47        1.51 o   0.6461E-01
   6   3  10       24.84       28.80        2.49 o   0.1226E-01
  -7   4  10      237.77      215.18        4.95 o   0.1119E-02
  -6   4  10       22.42       21.64        2.59 o   0.1516E-01
  -5   4  10      294.58      293.12       14.07 o   0.6820E-03
  -4   4  10       12.00       10.73        1.91 o   0.3030E-01
  -3   4  10      313.54      318.59        8.42 o   0.6753E-03
  -2   4  10        8.08        3.14        1.57 o   0.6697E-01
  -1   4  10       87.16      122.20        4.27 o   0.2679E-02
   0   4  10       34.52       21.12        3.53 o   0.1218E-01
   1   4  10      221.92      230.46        8.14 o   0.1042E-02
   2   4  10        1.92        1.33        1.83 o   0.1380E+00
   3   4  10       77.05       77.88        6.10 o   0.3675E-02
   4   4  10        3.55        0.16        1.28 o   0.2017E+00
   5   4  10       97.55      106.64        5.34 o   0.2778E-02
   6   4  10       11.85        9.68        2.56 o   0.2930E-01
  -7   5  10        5.52        1.46        1.17 o   0.1143E+00
  -6   5  10       18.89       22.22        3.46 o   0.1452E-01
  -5   5  10       11.41        8.56        2.13 o   0.3400E-01
  -4   5  10      115.95      121.40        4.99 o   0.2398E-02
  -3   5  10      164.82      162.83        6.41 o   0.1614E-02
  -2   5  10      213.85      230.30        7.21 o   0.1074E-02
  -1   5  10        9.45       25.69        1.61 o   0.1747E-01
   0   5  10       40.22       32.75        4.86 o   0.8221E-02
   1   5  10        5.70       10.26        1.75 o   0.3833E-01
   2   5  10      118.97      129.29        7.26 o   0.2125E-02
   3   5  10      425.96      456.27       14.59 o   0.3930E-03
   4   5  10       29.71       24.44        2.56 o   0.1277E-01
   5   5  10       13.41       12.34        1.65 o   0.2739E-01
   6   5  10        1.58        3.48        1.57 o   0.1007E+00
  -7   6  10        3.96        3.54        1.45 o   0.8562E-01
  -6   6  10       -0.70        2.02        1.14 o   0.7134E-01
  -5   6  10       45.71       50.75        3.78 o   0.6450E-02
  -4   6  10      171.45      185.87        5.99 o   0.1433E-02
  -3   6  10       -1.36        0.01        1.75 o   0.2348E+00
  -2   6  10        2.27        2.00        1.59 o   0.1248E+00
  -1   6  10      392.20      356.49       12.24 o   0.5265E-03
   0   6  10       21.25       20.90        2.68 o   0.1563E-01
   1   6  10      155.95      137.50        7.27 o   0.1836E-02
   2   6  10       11.63       14.51        3.48 o   0.2080E-01
   3   6  10       30.17       29.05        3.56 o   0.1068E-01
   4   6  10       75.23       77.00        6.65 o   0.3627E-02
   5   6  10       16.83       16.89        2.22 o   0.1992E-01
   6   6  10        5.65        6.01        1.82 o   0.5354E-01
  -6   7  10       -0.92        1.20        0.65 o   0.2276E+00
  -5   7  10       23.16       30.05        2.72 o   0.1199E-01
  -4   7  10       38.88       47.25        3.67 o   0.7174E-02
  -3   7  10      162.32      170.39        8.25 o   0.1501E-02
  -2   7  10      296.93      319.53       14.33 o   0.6304E-03
  -1   7  10        9.34        3.64        2.47 o   0.4868E-01
   0   7  10      897.26      810.17       19.93 o   0.1486E-03
   1   7  10       -1.58        2.42        1.63 o   0.1228E+00
   2   7  10      674.02      719.12       16.20 o   0.1993E-03
   3   7  10       12.33       10.59        2.44 o   0.2812E-01
   4   7  10      344.79      367.02       14.01 o   0.5284E-03
   5   7  10        3.49        2.10        1.82 o   0.1005E+00
   6   7  10       37.23       30.37        3.23 o   0.9883E-02
  -6   8  10        5.19        4.71        1.79 o   0.6264E-01
  -5   8  10       63.80       68.61        4.32 o   0.4574E-02
  -4   8  10       25.38       25.05        4.46 o   0.1130E-01
  -3   8  10       65.91       73.69        5.55 o   0.4096E-02
  -2   8  10      173.79      229.30       11.36 o   0.1069E-02
  -1   8  10      369.37      394.74       10.05 o   0.5043E-03
   0   8  10      151.67      151.92        7.24 o   0.1723E-02
   1   8  10       67.46       84.23        5.03 o   0.3772E-02
   2   8  10      143.66      169.64        7.55 o   0.1599E-02
   3   8  10      193.09      198.53        7.35 o   0.1263E-02
   4   8  10       23.30       23.75        3.96 o   0.1250E-01
   5   8  10       42.13       38.83        4.43 o   0.7570E-02
   6   8  10        0.41        0.00        0.86 o   0.4526E+00
  -6   9  10       34.14       36.59        3.40 o   0.8960E-02
  -5   9  10       71.42       77.61        4.32 o   0.4037E-02
  -4   9  10       53.92       38.17        6.41 o   0.6097E-02
  -3   9  10      234.03      228.15        7.00 o   0.1046E-02
  -2   9  10        3.98        6.69        1.68 o   0.5576E-01
  -1   9  10      352.10      375.58       13.27 o   0.5196E-03
   0   9  10        3.72        3.04        1.23 o   0.9987E-01
   1   9  10       26.62       29.59        3.77 o   0.1082E-01
   2   9  10        0.52        0.14        0.78 o   0.5912E+00
   3   9  10       72.12       63.69        4.59 o   0.4571E-02
   4   9  10       32.32       27.21        4.36 o   0.1015E-01
   5   9  10        6.06        8.78        2.27 o   0.3851E-01
  -5  10  10        2.30        2.19        1.56 o   0.1225E+00
  -4  10  10       48.15       49.19        3.96 o   0.6455E-02
  -3  10  10       50.99       42.17        4.20 o   0.6832E-02
  -2  10  10        2.02        1.28        1.50 o   0.1641E+00
  -1  10  10       93.72       97.15        4.37 o   0.3113E-02
   0  10  10      141.53      128.63        6.50 o   0.2042E-02
   1  10  10       26.84       32.42        2.99 o   0.1072E-01
   2  10  10       59.19       71.01        4.16 o   0.4607E-02
   3  10  10       47.78       39.34        4.02 o   0.7390E-02
   4  10  10      129.70      125.12        8.12 o   0.2044E-02
   5  10  10       16.20       17.41        2.70 o   0.1894E-01
  -5  11  10       21.64       15.04        3.12 o   0.1782E-01
  -4  11  10       13.59        1.42        4.51 o   0.2888E-01
  -3  11  10       96.32       66.54        8.80 o   0.3229E-02
  -2  11  10      169.35      166.88        7.34 o   0.1530E-02
  -1  11  10        8.03        8.42        1.53 o   0.4141E-01
   0  11  10      125.14      115.30        6.11 o   0.2343E-02
   1  11  10       36.76       32.43        3.53 o   0.9393E-02
   2  11  10      166.89      155.92        6.83 o   0.1639E-02
   3  11  10       29.29       10.94        3.50 o   0.1721E-01
   4  11  10      168.51      156.88        5.94 o   0.1650E-02
   5  11  10       -0.13        1.19        1.61 o   0.3483E-01
  -5  12  10       51.16       56.11        4.21 o   0.5683E-02
  -4  12  10      583.65      558.76       16.79 o   0.2725E-03
  -3  12  10        4.86        0.26        2.87 o   0.7775E-01
  -2  12  10      286.78      272.27        9.46 o   0.7931E-03
  -1  12  10       90.24       91.29        5.42 o   0.3196E-02
   0  12  10        0.76        1.81        0.74 o   0.1829E+00
   1  12  10       68.00       72.17        6.37 o   0.3960E-02
   2  12  10        1.18        1.86        1.41 o   0.1626E+00
   3  12  10       47.82       42.85        3.45 o   0.7218E-02
   4  12  10       28.88       24.60        2.39 o   0.1296E-01
  -4  13  10       15.07       18.75        2.81 o   0.1811E-01
  -3  13  10      236.67      252.56        7.77 o   0.9401E-03
  -2  13  10        2.21        2.99        1.33 o   0.1132E+00
  -1  13  10      185.09      208.03       11.07 o   0.1138E-02
   0  13  10       52.15       49.04        4.12 o   0.6197E-02
   1  13  10       50.57       56.42        5.41 o   0.5325E-02
   2  13  10        3.21        3.07        1.95 o   0.8414E-01
   3  13  10        5.41        1.32        1.51 o   0.1076E+00
   4  13  10       48.94       46.23        2.70 o   0.7022E-02
  -4  14  10        8.56       14.15        2.33 o   0.2620E-01
  -3  14  10        5.85        2.16        1.65 o   0.8643E-01
  -2  14  10        2.11        2.54        1.54 o   0.1162E+00
  -1  14  10        6.32        6.02        2.58 o   0.4426E-01
   0  14  10       78.88       68.26        4.75 o   0.4188E-02
   1  14  10        0.43        1.12        1.20 o   0.9908E-01
   2  14  10       -0.73        0.10        1.00 o   0.2420E+00
   3  14  10        6.03        0.64        2.07 o   0.9371E-01
  -3  15  10       33.90       34.46        3.60 o   0.9198E-02
  -2  15  10       19.25       19.62        3.41 o   0.1554E-01
  -1  15  10       56.03       59.54        5.69 o   0.4907E-02
   0  15  10       24.70       19.83        2.57 o   0.1547E-01
   1  15  10       55.86       55.80        3.73 o   0.5657E-02
   2  15  10        1.21        2.09        1.10 o   0.1708E+00
   3  15  10      131.74      113.31        4.43 o   0.2413E-02
  -2  16  10       12.10       12.58        2.46 o   0.2555E-01
  -1  16  10       57.47       59.58        5.18 o   0.5000E-02
   0  16  10       45.03       32.99        4.74 o   0.7902E-02
   1  16  10        4.90        4.86        1.26 o   0.6985E-01
   2  16  10      149.63      117.99        4.80 o   0.2198E-02
  -1  17  10        3.96        2.39        1.60 o   0.9918E-01
   0  17  10        6.79        6.01        1.87 o   0.4994E-01
  -7   0  11       32.16        3.67        3.57 o   0.2090E-01
  -5   0  11       -7.36        0.43        2.66 o   0.7048E-01
  -3   0  11      264.30      303.29       11.01 o   0.7312E-03
  -1   0  11      524.52      524.57       17.01 o   0.3066E-03
   1   0  11      942.11      953.10       23.16 o   0.1201E-03
   3   0  11       87.61      105.65       11.12 o   0.2277E-02
   5   0  11       86.06       94.45        7.33 o   0.2941E-02
  -7   1  11        0.39        0.17        0.71 o   0.7595E+00
  -6   1  11       -0.42        3.65        0.90 o   0.5484E-01
  -5   1  11       41.17       39.27        3.77 o   0.7892E-02
  -4   1  11        6.86        5.65        1.26 o   0.5767E-01
  -3   1  11        3.65        5.33        1.38 o   0.6981E-01
  -2   1  11        0.98        3.41        0.63 o   0.1213E+00
  -1   1  11      101.52       94.13        5.33 o   0.3025E-02
   0   1  11      235.67      237.17        7.84 o   0.9981E-03
   1   1  11      709.33      717.60       14.08 o   0.1973E-03
   2   1  11       36.00       45.01        4.03 o   0.7422E-02
   3   1  11      234.39      261.24       12.73 o   0.8395E-03
   4   1  11       27.58       29.48        2.84 o   0.1146E-01
   5   1  11      249.45      242.20        8.54 o   0.9423E-03
   6   1  11      267.89      258.17        7.58 o   0.8775E-03
  -7   2  11        6.90        1.74        1.06 o   0.9947E-01
  -6   2  11        2.09        2.84        1.30 o   0.1194E+00
  -5   2  11        8.37        8.43        1.86 o   0.3905E-01
  -4   2  11       -0.35        0.01        1.34 o   0.7751E-01
  -3   2  11        0.99        1.18        0.78 o   0.1871E+00
  -2   2  11      149.20      152.78        6.10 o   0.1778E-02
  -1   2  11        8.54        5.97        1.86 o   0.4677E-01
   0   2  11       10.70        7.32        1.88 o   0.3874E-01
   1   2  11        1.45        0.32        1.65 o   0.2213E+00
   2   2  11       71.57       74.73        5.63 o   0.3940E-02
   3   2  11        8.93        1.56        3.62 o   0.4244E-01
   4   2  11      188.42      197.93        7.58 o   0.1273E-02
   5   2  11      118.13      119.35        5.88 o   0.2353E-02
   6   2  11       66.20       69.28        3.82 o   0.4574E-02
  -7   3  11        3.00        1.39        0.96 o   0.1665E+00
  -6   3  11       39.62       38.54        3.25 o   0.8283E-02
  -5   3  11       22.36       27.25        4.21 o   0.1138E-01
  -4   3  11        7.31        2.95        2.09 o   0.6322E-01
  -3   3  11       64.32       71.62        4.48 o   0.4423E-02
  -2   3  11       16.01       17.86        2.23 o   0.1959E-01
  -1   3  11      250.86      246.24        8.37 o   0.9344E-03
   0   3  11       36.33       41.27        3.15 o   0.8241E-02
   1   3  11      135.38      113.78        7.33 o   0.2214E-02
   2   3  11      230.86      267.40       12.55 o   0.8325E-03
   3   3  11        4.74        4.61        2.66 o   0.5205E-01
   4   3  11       28.88       26.47        2.75 o   0.1212E-01
   5   3  11       38.21       39.87        3.49 o   0.8132E-02
   6   3  11        0.44        0.97        1.21 o   0.9896E-01
  -7   4  11       -0.75        0.01        0.50 o   0.6993E+00
  -6   4  11       56.26       68.19        5.48 o   0.4532E-02
  -5   4  11       17.47       21.86        3.77 o   0.1438E-01
  -4   4  11        1.21        0.51        1.35 o   0.2674E+00
  -3   4  11       48.48       58.22        4.01 o   0.5692E-02
  -2   4  11        1.59        1.67        1.44 o   0.1587E+00
  -1   4  11      218.04      206.58        7.98 o   0.1151E-02
   0   4  11      205.00      167.95       11.23 o   0.1281E-02
   1   4  11      758.08      793.41       21.92 o   0.1635E-03
   2   4  11      327.15      403.31       15.04 o   0.4891E-03
   3   4  11      492.63      555.86       19.38 o   0.2894E-03
   4   4  11       50.53       49.98        3.21 o   0.6467E-02
   5   4  11      109.64      104.46        5.47 o   0.2691E-02
   6   4  11      173.24      153.17        8.05 o   0.1583E-02
  -6   5  11       44.75       44.46        4.85 o   0.6638E-02
  -5   5  11       -0.30        0.03        1.49 o   0.5043E-01
  -4   5  11       25.74       22.88        3.23 o   0.1326E-01
  -3   5  11       42.82       41.91        4.24 o   0.7294E-02
  -2   5  11       84.58       90.89        4.81 o   0.3356E-02
  -1   5  11      269.06      291.10       10.33 o   0.7605E-03
   0   5  11      644.73      522.70       20.21 o   0.2676E-03
   1   5  11      145.23      153.85        7.16 o   0.1746E-02
   2   5  11      577.21      669.13       20.41 o   0.2235E-03
   3   5  11      344.68      393.60       10.48 o   0.5192E-03
   4   5  11      324.68      353.61        9.53 o   0.5949E-03
   5   5  11       10.44       14.79        1.90 o   0.2562E-01
   6   5  11        9.11        6.79        2.15 o   0.4094E-01
  -6   6  11       58.14       50.99        5.30 o   0.5464E-02
  -5   6  11       11.63       10.10        2.05 o   0.3089E-01
  -4   6  11      165.51      170.17        7.34 o   0.1522E-02
  -3   6  11      144.44      165.88        5.71 o   0.1693E-02
  -2   6  11      511.67      539.90       13.57 o   0.3107E-03
  -1   6  11      400.72      408.38       12.84 o   0.4583E-03
   0   6  11       39.17       23.53        3.79 o   0.1073E-01
   1   6  11      279.98      297.59       10.04 o   0.7381E-03
   2   6  11       43.96       31.65        5.99 o   0.7404E-02
   3   6  11       16.11       12.63        2.72 o   0.2268E-01
   4   6  11       24.31       24.97        3.95 o   0.1202E-01
   5   6  11        0.53        0.19        0.87 o   0.3800E+00
   6   6  11        6.39        4.44        1.62 o   0.6275E-01
  -6   7  11       35.58       40.11        2.73 o   0.8592E-02
  -5   7  11       37.63       45.54        3.39 o   0.7499E-02
  -4   7  11       92.46       84.72        5.94 o   0.3267E-02
  -3   7  11       50.44       61.20        4.64 o   0.5275E-02
  -2   7  11      120.01      137.93        9.31 o   0.1891E-02
  -1   7  11        6.53        6.02        1.96 o   0.4966E-01
   0   7  11       79.63       62.85        5.41 o   0.4295E-02
   1   7  11       40.86       31.14        4.14 o   0.8885E-02
   2   7  11       50.57       66.86        3.76 o   0.5146E-02
   3   7  11        4.66        5.28        2.16 o   0.5597E-01
   4   7  11      220.50      214.81       11.03 o   0.1041E-02
   5   7  11        4.36        2.35        1.70 o   0.9347E-01
  -6   8  11       18.96       18.18        2.79 o   0.1734E-01
  -5   8  11       17.10       17.48        2.38 o   0.1921E-01
  -4   8  11       -1.47        0.21        2.38 o   0.1372E+00
  -3   8  11      125.34      120.67        9.51 o   0.2026E-02
  -2   8  11       24.76       26.01        3.37 o   0.1235E-01
  -1   8  11       65.19       57.73        4.89 o   0.4993E-02
   0   8  11      299.39      271.35       12.03 o   0.7490E-03
   1   8  11       38.03       33.79        3.88 o   0.8841E-02
   2   8  11       87.83       96.89        4.12 o   0.3213E-02
   3   8  11       16.44       14.66        2.34 o   0.2172E-01
   4   8  11       11.65       12.79        2.92 o   0.2421E-01
   5   8  11       -0.75        0.27        0.97 o   0.2519E+00
  -6   9  11       11.23       12.09        1.91 o   0.2864E-01
  -5   9  11        0.89        1.98        0.61 o   0.1808E+00
  -4   9  11        2.47        0.09        2.67 o   0.1061E+00
  -3   9  11       50.11       53.30        3.49 o   0.6137E-02
  -2   9  11       32.83       31.13        3.27 o   0.1018E-01
  -1   9  11        0.42        0.40        1.02 o   0.1954E+00
   0   9  11      101.52       95.44        5.57 o   0.2953E-02
   1   9  11      295.91      300.80        7.66 o   0.7359E-03
   2   9  11      336.34      377.01        8.06 o   0.5590E-03
   3   9  11       25.35       26.45        3.08 o   0.1235E-01
   4   9  11      160.73      144.58        9.11 o   0.1652E-02
   5   9  11       -0.07        0.22        4.58 o   0.5693E-03
  -5  10  11        4.50        5.23        1.78 o   0.6179E-01
  -4  10  11       27.86       22.28        4.74 o   0.1135E-01
  -3  10  11      189.72      200.73       10.97 o   0.1162E-02
  -2  10  11       83.16       77.45        5.15 o   0.3720E-02
  -1  10  11      290.92      309.31        7.50 o   0.7215E-03
   0  10  11       -0.33        1.59        1.32 o   0.6670E-01
   1  10  11       85.78       94.35        4.07 o   0.3307E-02
   2  10  11       79.25       90.24        4.81 o   0.3434E-02
   3  10  11       37.23       36.87        3.37 o   0.8711E-02
   4  10  11        2.50        0.50        1.73 o   0.1667E+00
   5  10  11        1.79        0.72        1.60 o   0.1855E+00
  -5  11  11       36.18       29.56        3.65 o   0.9854E-02
  -4  11  11       56.93       49.90        6.05 o   0.5330E-02
  -3  11  11      264.11      256.27       12.65 o   0.8138E-03
  -2  11  11       29.23       26.12        4.50 o   0.1059E-01
  -1  11  11      195.66      203.84        5.40 o   0.1268E-02
   0  11  11       62.20       53.93        4.36 o   0.5433E-02
   1  11  11       42.75       40.06        3.77 o   0.7695E-02
   2  11  11      128.56      118.73        6.00 o   0.2279E-02
   3  11  11       27.24       28.67        2.82 o   0.1167E-01
   4  11  11       51.21       49.76        4.63 o   0.6013E-02
   5  11  11        0.73        0.17        0.63 o   0.4801E+00
  -5  12  11       63.47       71.12        4.21 o   0.4474E-02
  -4  12  11       32.53       31.33        4.24 o   0.9458E-02
  -3  12  11        2.96        3.32        2.54 o   0.6761E-01
  -2  12  11      203.72      219.89        7.80 o   0.1126E-02
  -1  12  11       43.76       38.47        3.58 o   0.7924E-02
   0  12  11       59.28       58.37        5.72 o   0.4893E-02
   1  12  11       -1.29        0.32        1.85 o   0.1959E+00
   2  12  11        8.79        9.93        1.74 o   0.3533E-01
   3  12  11       -0.76        0.29        0.72 o   0.3671E+00
   4  12  11       71.92       65.31        3.38 o   0.4680E-02
  -4  13  11        2.74        0.10        1.89 o   0.1643E+00
  -3  13  11        6.66        4.18        2.24 o   0.5521E-01
  -2  13  11       52.15       54.18        3.82 o   0.5887E-02
  -1  13  11       -1.63        0.57        2.43 o   0.1207E+00
   0  13  11        7.42        6.41        1.83 o   0.4754E-01
   1  13  11       43.60       44.55        5.02 o   0.6614E-02
   2  13  11       51.76       46.77        5.17 o   0.6019E-02
   3  13  11        3.05        0.63        1.23 o   0.1894E+00
   4  13  11       75.03       69.08        4.22 o   0.4302E-02
  -4  14  11        4.16        9.75        1.61 o   0.4279E-01
  -3  14  11       39.77       41.77        4.05 o   0.7541E-02
  -2  14  11        4.14        4.35        1.29 o   0.7788E-01
  -1  14  11      147.39      144.56        9.09 o   0.1710E-02
   0  14  11       59.33       59.20        3.98 o   0.5258E-02
   1  14  11       60.11       51.76        3.96 o   0.5736E-02
   2  14  11       10.54        7.48        2.51 o   0.3498E-01
   3  14  11       47.78       41.40        3.98 o   0.7170E-02
  -2  15  11        7.55        6.04        2.27 o   0.4471E-01
  -1  15  11        7.58        7.98        2.40 o   0.3780E-01
   0  15  11       10.29        5.34        1.79 o   0.4638E-01
   1  15  11       39.21       45.28        2.98 o   0.7582E-02
   2  15  11       -0.59        0.11        0.72 o   0.5168E+00
  -1  16  11       47.66       46.90        4.35 o   0.6495E-02
   0  16  11       29.71       27.38        3.59 o   0.1107E-01
   1  16  11      109.08       95.54        4.10 o   0.2982E-02
  -6   0  12       11.49        7.26        3.10 o   0.3086E-01
  -4   0  12      287.69      305.18        9.88 o   0.7142E-03
  -2   0  12      184.93      215.35       11.23 o   0.1107E-02
   0   0  12      373.83      335.40       14.70 o   0.5471E-03
   2   0  12       28.37       35.48        6.36 o   0.7570E-02
   4   0  12      108.46      124.51        8.29 o   0.2178E-02
   6   0  12      649.57      601.84       10.60 o   0.2511E-03
  -7   1  12        4.13        1.56        1.40 o   0.1211E+00
  -6   1  12       42.28       37.21        2.70 o   0.8584E-02
  -5   1  12        4.99        5.03        1.71 o   0.6258E-01
  -4   1  12       36.86       34.52        2.78 o   0.9447E-02
  -3   1  12        6.80        2.70        2.73 o   0.5562E-01
  -2   1  12      227.17      227.50        8.86 o   0.1031E-02
  -1   1  12       -1.67        0.91        1.57 o   0.1833E+00
   0   1  12      105.02      100.81        5.60 o   0.2807E-02
   1   1  12       17.99       20.18        2.62 o   0.1693E-01
   2   1  12        6.26        7.22        2.12 o   0.4441E-01
   3   1  12       87.66       81.81        5.51 o   0.3473E-02
   4   1  12       97.26      114.85        5.57 o   0.2619E-02
   5   1  12       15.58       16.92        2.37 o   0.2016E-01
   6   1  12       74.41       74.81        5.38 o   0.3929E-02
  -6   2  12        1.47        4.39        1.16 o   0.9817E-01
  -5   2  12        6.76        4.82        1.87 o   0.5605E-01
  -4   2  12        3.69        0.16        2.42 o   0.1075E+00
  -3   2  12      104.23      124.10        5.70 o   0.2400E-02
  -2   2  12      226.54      247.46        7.69 o   0.9791E-03
  -1   2  12        2.16        0.06        1.66 o   0.2115E+00
   0   2  12       55.46       45.07        4.16 o   0.6414E-02
   1   2  12       64.18       66.97        5.28 o   0.4482E-02
   2   2  12      117.55      141.45        9.15 o   0.1879E-02
   3   2  12       13.83        0.01        3.18 o   0.4513E-01
   4   2  12      528.61      564.91       12.57 o   0.2941E-03
   5   2  12       75.60       77.89        4.65 o   0.3895E-02
   6   2  12      462.26      452.02       12.77 o   0.3878E-03
  -6   3  12       85.29       80.31        4.33 o   0.3694E-02
  -5   3  12       18.73       21.74        3.83 o   0.1416E-01
  -4   3  12      345.12      365.89       15.45 o   0.5171E-03
  -3   3  12       27.43       29.18        2.89 o   0.1146E-01
  -2   3  12       82.35       89.45        4.74 o   0.3424E-02
  -1   3  12      452.73      527.89       11.88 o   0.3409E-03
   0   3  12      483.58      420.00       13.85 o   0.4028E-03
   1   3  12        1.00        0.77        0.99 o   0.1645E+00
   2   3  12        0.55        0.00        1.36 o   0.7359E-01
   3   3  12      275.23      265.53        7.19 o   0.8514E-03
   4   3  12      103.21      110.01        4.47 o   0.2722E-02
   5   3  12      271.40      265.34        8.32 o   0.8421E-03
   6   3  12        3.55        3.94        1.69 o   0.7820E-01
  -6   4  12       67.46       65.50        5.51 o   0.4389E-02
  -5   4  12        5.73        9.30        2.45 o   0.3665E-01
  -4   4  12       93.49       93.50        8.16 o   0.2782E-02
  -3   4  12       58.96       41.47        3.65 o   0.6726E-02
  -2   4  12        3.50        2.64        1.53 o   0.1008E+00
  -1   4  12        4.91        2.80        1.66 o   0.8402E-01
   0   4  12       33.59       29.29        4.99 o   0.9132E-02
   1   4  12       18.22       22.43        3.80 o   0.1402E-01
   2   4  12       10.14       19.29        2.78 o   0.1952E-01
   3   4  12        7.18        2.36        2.10 o   0.6784E-01
   4   4  12       33.55       35.64        3.20 o   0.9273E-02
   5   4  12        2.43        1.63        2.00 o   0.1122E+00
   6   4  12       -0.14        0.05        1.79 o   0.2456E-01
  -6   5  12       49.90       54.17        4.78 o   0.5682E-02
  -5   5  12        1.96        1.12        1.77 o   0.1483E+00
  -4   5  12       56.57       53.00        4.74 o   0.5556E-02
  -3   5  12      144.37      144.32        5.35 o   0.1909E-02
  -2   5  12       15.17       15.63        2.22 o   0.2178E-01
  -1   5  12       18.42       16.27        3.47 o   0.1744E-01
   0   5  12      165.51      158.02        8.03 o   0.1589E-02
   1   5  12        3.25        5.46        1.85 o   0.6331E-01
   2   5  12        3.57        0.45        2.41 o   0.1034E+00
   3   5  12      203.21      216.85       11.01 o   0.1068E-02
   4   5  12        6.17        6.34        1.55 o   0.5282E-01
   5   5  12       73.44       60.14        4.02 o   0.4806E-02
   6   5  12       48.27       49.87        3.55 o   0.6447E-02
  -6   6  12        6.15        7.48        1.92 o   0.4490E-01
  -5   6  12       10.56        9.13        1.99 o   0.3423E-01
  -4   6  12       11.29       11.22        2.16 o   0.2908E-01
  -3   6  12       56.88       62.29        3.99 o   0.5177E-02
  -2   6  12      121.06      116.55        7.84 o   0.2230E-02
  -1   6  12       66.44       58.99        6.92 o   0.4389E-02
   0   6  12       22.25       15.52        3.11 o   0.1740E-01
   1   6  12        1.19        4.22        1.77 o   0.8717E-01
   2   6  12       15.17       15.04        2.20 o   0.2222E-01
   3   6  12      354.23      355.47       14.42 o   0.5338E-03
   4   6  12       89.68       97.60        6.98 o   0.2878E-02
   5   6  12      129.50      130.19        7.23 o   0.2049E-02
   6   6  12       17.49       15.03        2.24 o   0.2109E-01
  -6   7  12       32.83       29.67        2.42 o   0.1098E-01
  -5   7  12       16.54       20.24        2.20 o   0.1781E-01
  -4   7  12       68.14       63.97        4.86 o   0.4593E-02
  -3   7  12       -4.56        0.01        1.92 o   0.1312E+00
  -2   7  12       47.86       33.57        4.56 o   0.7790E-02
  -1   7  12       94.35       91.23        7.27 o   0.2935E-02
   0   7  12        5.29        9.73        1.52 o   0.4179E-01
   1   7  12      144.09      145.37        5.21 o   0.1906E-02
   2   7  12      475.25      529.25       11.27 o   0.3340E-03
   3   7  12       70.72       77.84        6.54 o   0.3689E-02
   4   7  12      260.17      287.21       11.69 o   0.7609E-03
   5   7  12       15.40       18.82        2.63 o   0.1834E-01
  -6   8  12        4.64        5.63        1.48 o   0.6225E-01
  -5   8  12       10.01        8.85        1.86 o   0.3586E-01
  -4   8  12       17.92       15.27        3.75 o   0.1742E-01
  -3   8  12        0.42        0.04        1.49 o   0.5076E-01
  -2   8  12      156.09      174.23        6.46 o   0.1555E-02
  -1   8  12        8.11        5.52        1.84 o   0.4968E-01
   0   8  12       39.73       36.99        2.81 o   0.8742E-02
   1   8  12      237.04      272.96        6.68 o   0.8918E-03
   2   8  12        1.32        1.06        1.37 o   0.2070E+00
   3   8  12       13.00        1.36        2.70 o   0.4761E-01
   4   8  12       58.37       62.73        5.45 o   0.4753E-02
   5   8  12       81.38       80.80        5.31 o   0.3621E-02
  -5   9  12       16.39       17.93        2.12 o   0.1956E-01
  -4   9  12      354.79      352.94       14.21 o   0.5373E-03
  -3   9  12      100.51      116.05        5.90 o   0.2538E-02
  -2   9  12      373.60      418.55       10.91 o   0.4696E-03
  -1   9  12       17.39       21.73        1.98 o   0.1706E-01
   0   9  12      434.46      454.50       11.27 o   0.4038E-03
   1   9  12        1.97        0.77        1.10 o   0.2362E+00
   2   9  12       44.59       58.16        3.73 o   0.5903E-02
   3   9  12       54.40       50.39        4.08 o   0.6016E-02
   4   9  12        7.71       12.43        2.36 o   0.2927E-01
   5   9  12        0.35        0.00        0.99 o   0.2642E+00
  -5  10  12       73.39       78.30        3.41 o   0.4080E-02
  -4  10  12        2.14        0.69        1.41 o   0.1976E+00
  -3  10  12       31.75       36.35        4.75 o   0.8366E-02
  -2  10  12       50.95       55.61        5.89 o   0.5229E-02
  -1  10  12       31.42       36.72        2.23 o   0.9783E-02
   0  10  12       12.02       14.86        2.16 o   0.2407E-01
   1  10  12       72.12       87.81        3.73 o   0.3741E-02
   2  10  12        9.40        9.82        2.02 o   0.3365E-01
   3  10  12      159.45      150.77        6.38 o   0.1728E-02
   4  10  12       18.14       18.17        3.14 o   0.1699E-01
   5  10  12      106.74      101.98        5.09 o   0.2795E-02
  -5  11  12        8.82       14.15        1.73 o   0.2786E-01
  -4  11  12        6.05        5.21        2.44 o   0.4936E-01
  -3  11  12        1.63        0.25        2.34 o   0.1370E+00
  -2  11  12      275.82      302.41       12.83 o   0.6958E-03
  -1  11  12        6.57        6.06        1.43 o   0.5431E-01
   0  11  12      263.05      232.31       11.95 o   0.8940E-03
   1  11  12       52.58       61.21        5.60 o   0.4953E-02
   2  11  12      301.87      299.33        8.77 o   0.7193E-03
   3  11  12      104.29      112.02        4.85 o   0.2646E-02
   4  11  12        1.51        0.17        1.49 o   0.2625E+00
  -4  12  12       42.28       38.88        4.37 o   0.7561E-02
  -3  12  12        1.88        0.86        1.82 o   0.1555E+00
  -2  12  12       -0.19        2.92        2.40 o   0.7225E-02
  -1  12  12       -1.10        0.20        1.82 o   0.2176E+00
   0  12  12       42.36       35.90        4.87 o   0.7648E-02
   1  12  12       24.96       24.61        3.95 o   0.1203E-01
   2  12  12       29.84       29.07        2.73 o   0.1133E-01
   3  12  12       48.73       40.56        3.15 o   0.7509E-02
   4  12  12        3.01        1.50        1.45 o   0.1370E+00
  -3  13  12       13.65       14.54        2.77 o   0.2191E-01
  -2  13  12       -0.70        0.01        0.84 o   0.4893E+00
  -1  13  12        7.91        8.75        2.66 o   0.3416E-01
   0  13  12       15.82       11.41        2.32 o   0.2525E-01
   1  13  12        0.59        0.15        1.08 o   0.1734E+00
   2  13  12       23.79       24.14        3.42 o   0.1295E-01
   3  13  12        3.47        3.08        1.11 o   0.1052E+00
  -3  14  12        8.74       15.13        2.21 o   0.2536E-01
  -2  14  12       45.55       43.14        4.25 o   0.6984E-02
  -1  14  12        3.80        2.14        1.38 o   0.1129E+00
   0  14  12        4.59        5.39        1.27 o   0.6673E-01
   1  14  12        9.47        8.97        1.79 o   0.3672E-01
   2  14  12        3.41        2.37        1.17 o   0.1179E+00
   3  14  12      134.97       89.96        4.35 o   0.2804E-02
  -2  15  12       26.10       23.36        2.97 o   0.1328E-01
  -1  15  12       88.17       73.25        5.97 o   0.3645E-02
   0  15  12       50.32       43.63        4.76 o   0.6514E-02
   1  15  12       18.22       15.18        1.93 o   0.2120E-01
   2  15  12       59.19       62.12        2.97 o   0.5279E-02
   0  16  12       85.62       55.32        5.17 o   0.4507E-02
  -5   0  13      291.53      300.41       13.39 o   0.6790E-03
  -3   0  13      913.52      943.13       21.55 o   0.1243E-03
  -1   0  13     2486.84     2662.79       40.59 o   0.2051E-04
   1   0  13     1875.45     1859.37       35.50 o   0.3736E-04
   3   0  13     1063.01     1155.14       23.24 o   0.9121E-04
   5   0  13     1131.89     1129.39       23.79 o   0.8989E-04
  -6   1  13        3.12        2.02        1.02 o   0.1362E+00
  -5   1  13       86.89       91.97        5.21 o   0.3238E-02
  -4   1  13       90.86      105.97        5.72 o   0.2836E-02
  -3   1  13      185.33      208.44        6.31 o   0.1254E-02
  -2   1  13      582.50      640.43       14.63 o   0.2437E-03
  -1   1  13      113.72      130.07        6.21 o   0.2213E-02
   0   1  13     3711.41     3307.61       34.38 o   0.1237E-04
   1   1  13       52.96       53.18        5.15 o   0.5557E-02
   2   1  13     3071.71     3130.15       37.54 o   0.1485E-04
   3   1  13       11.49       10.24        2.24 o   0.3013E-01
   4   1  13     3414.66     3456.01       31.59 o   0.1233E-04
   5   1  13       54.75       54.21        3.03 o   0.5969E-02
   6   1  13     1485.93     1351.99       19.69 o   0.6371E-04
  -6   2  13        4.75        7.43        1.11 o   0.5496E-01
  -5   2  13      337.11      343.46       10.04 o   0.5970E-03
  -4   2  13      194.50      178.76        8.20 o   0.1345E-02
  -3   2  13      412.58      444.75        8.33 o   0.4340E-03
  -2   2  13       11.85       12.33        2.33 o   0.2664E-01
  -1   2  13     1937.97     2042.86       25.37 o   0.3354E-04
   0   2  13       15.47       12.47        2.48 o   0.2396E-01
   1   2  13      642.02      654.48       17.16 o   0.2234E-03
   2   2  13        8.56       13.91        3.04 o   0.2428E-01
   3   2  13      469.70      479.54        9.27 o   0.3755E-03
   4   2  13        2.90        3.12        1.42 o   0.1004E+00
   5   2  13       50.66       46.73        5.29 o   0.6035E-02
   6   2  13       10.44       13.61        2.00 o   0.2673E-01
  -6   3  13        5.80        9.93        2.09 o   0.3720E-01
  -5   3  13       24.73       31.09        4.11 o   0.1031E-01
  -4   3  13       92.23      106.50        8.22 o   0.2554E-02
  -3   3  13      107.17      107.94        4.61 o   0.2726E-02
  -2   3  13      292.24      310.04       10.26 o   0.6948E-03
  -1   3  13      148.98      155.86        7.11 o   0.1712E-02
   0   3  13      478.63      423.37       14.56 o   0.3987E-03
   1   3  13      180.03      199.01       11.48 o   0.1181E-02
   2   3  13       97.55      106.72        5.05 o   0.2802E-02
   3   3  13       17.62        9.21        2.49 o   0.2636E-01
   4   3  13      179.00      185.07        6.99 o   0.1385E-02
   5   3  13       16.46       13.64        3.16 o   0.2040E-01
   6   3  13       41.90       41.19        3.46 o   0.7702E-02
  -6   4  13        4.70        7.00        1.97 o   0.4947E-01
  -5   4  13      267.01      287.60       12.62 o   0.7374E-03
  -4   4  13       13.46        8.78        3.55 o   0.2499E-01
  -3   4  13       83.71      102.92        3.91 o   0.3132E-02
  -2   4  13        1.96        3.62        1.67 o   0.9262E-01
  -1   4  13       -3.03        0.31        1.63 o   0.1718E+00
   0   4  13       65.57       61.11        5.10 o   0.4760E-02
   1   4  13      462.26      486.18       18.52 o   0.3411E-03
   2   4  13        0.38        2.14        1.25 o   0.5797E-01
   3   4  13       28.81       29.67        4.75 o   0.9686E-02
   4   4  13       21.64       21.24        2.63 o   0.1545E-01
   5   4  13       14.96       14.19        2.92 o   0.2133E-01
  -6   5  13        2.16        1.58        1.14 o   0.1693E+00
  -5   5  13        2.01        1.49        2.05 o   0.1172E+00
  -4   5  13       -0.77        0.70        0.84 o   0.2467E+00
  -3   5  13       76.32       57.51        5.14 o   0.4657E-02
  -2   5  13       19.62       15.76        2.10 o   0.1993E-01
  -1   5  13       76.06       90.82        7.67 o   0.3088E-02
   0   5  13       95.33       91.07        6.03 o   0.3078E-02
   1   5  13        8.06        6.00        2.77 o   0.3966E-01
   2   5  13        7.88        9.03        1.28 o   0.4109E-01
   3   5  13       20.09       17.01        3.91 o   0.1564E-01
   4   5  13        3.87        1.08        2.47 o   0.8855E-01
   5   5  13        1.19        0.08        1.11 o   0.4195E+00
  -6   6  13       29.94       27.15        2.34 o   0.1206E-01
  -5   6  13        1.77        1.14        1.86 o   0.1445E+00
  -4   6  13       11.93       14.04        2.28 o   0.2465E-01
  -3   6  13       69.08       73.68        5.09 o   0.4121E-02
  -2   6  13       81.01       99.32        4.71 o   0.3182E-02
  -1   6  13       19.07       36.70        2.44 o   0.1096E-01
   0   6  13      265.95      243.02        7.07 o   0.9364E-03
   1   6  13      469.18      592.04       11.07 o   0.2989E-03
   2   6  13      284.87      313.34        7.32 o   0.7227E-03
   3   6  13      353.44      321.21       14.30 o   0.5819E-03
   4   6  13      252.65      230.64       11.33 o   0.9258E-03
   5   6  13      221.65      201.36        8.58 o   0.1148E-02
  -6   7  13        0.35        0.00        0.90 o   0.3803E+00
  -5   7  13       27.18       31.67        2.63 o   0.1104E-01
  -4   7  13       16.54       15.42        2.87 o   0.1978E-01
  -3   7  13       24.61       30.65        3.04 o   0.1134E-01
  -2   7  13       86.06       94.65        7.66 o   0.2896E-02
  -1   7  13       16.56       13.54        3.19 o   0.2054E-01
   0   7  13       67.17       44.85        3.70 o   0.6082E-02
   1   7  13       22.79       32.43        2.21 o   0.1173E-01
   2   7  13      181.71      223.24        7.21 o   0.1172E-02
   3   7  13       83.81       91.88        4.90 o   0.3321E-02
   4   7  13      109.33       97.40        7.45 o   0.2641E-02
   5   7  13      257.68      240.70        6.39 o   0.9620E-03
  -5   8  13      147.32      142.13        5.41 o   0.1908E-02
  -4   8  13       27.67       25.87        4.50 o   0.1081E-01
  -3   8  13      150.72      175.20        9.99 o   0.1438E-02
  -2   8  13      105.33      112.39        5.85 o   0.2570E-02
  -1   8  13      109.83      141.37        8.22 o   0.1976E-02
   0   8  13      327.15      325.83        7.74 o   0.6527E-03
   1   8  13       88.28      122.20        4.13 o   0.2669E-02
   2   8  13        7.98        7.71        1.93 o   0.4129E-01
   3   8  13      158.33      176.15        6.50 o   0.1530E-02
   4   8  13        4.65        4.72        1.56 o   0.6755E-01
   5   8  13       93.26      105.84        3.56 o   0.2969E-02
  -5   9  13        5.06        6.70        1.66 o   0.5327E-01
  -4   9  13       18.76       20.77        3.55 o   0.1498E-01
  -3   9  13      124.48      139.94        8.75 o   0.1879E-02
  -2   9  13       35.01       51.65        5.17 o   0.6340E-02
  -1   9  13      445.68      520.09       11.79 o   0.3476E-03
   0   9  13      561.76      564.83       12.81 o   0.2849E-03
   1   9  13      222.63      271.79        6.47 o   0.9190E-03
   2   9  13      301.25      355.95        9.07 o   0.6128E-03
   3   9  13      408.25      430.14        9.96 o   0.4432E-03
   4   9  13      202.96      201.88        9.06 o   0.1178E-02
  -4  10  13        2.36        0.42        1.29 o   0.2240E+00
  -3  10  13      158.78      177.63        9.73 o   0.1405E-02
  -2  10  13        1.69        4.61        1.97 o   0.7516E-01
  -1  10  13      376.60      431.54       15.33 o   0.4314E-03
   0  10  13       -1.22        0.04        1.86 o   0.2181E+00
   1  10  13      522.34      595.65       11.68 o   0.2814E-03
   2  10  13        1.21        1.12        1.24 o   0.2207E+00
   3  10  13      119.88      126.71        5.27 o   0.2269E-02
   4  10  13       14.82       13.56        2.63 o   0.2260E-01
  -4  11  13        7.65        7.08        2.20 o   0.4162E-01
  -3  11  13        2.53        0.03        2.53 o   0.1158E+00
  -2  11  13        2.87        4.83        1.92 o   0.6893E-01
  -1  11  13       13.20       13.91        3.37 o   0.2093E-01
   0  11  13        2.32        3.90        1.39 o   0.9303E-01
   1  11  13        0.81        2.91        1.08 o   0.5336E-01
   2  11  13       42.98       44.50        3.31 o   0.7346E-02
   3  11  13       21.58       14.93        2.21 o   0.1961E-01
   4  11  13       32.87       25.59        3.17 o   0.1144E-01
  -4  12  13        2.06        1.25        1.54 o   0.1588E+00
  -3  12  13       24.52       17.94        3.62 o   0.1478E-01
  -2  12  13       14.55       20.70        3.17 o   0.1660E-01
  -1  12  13      197.75      188.90        7.18 o   0.1302E-02
   0  12  13       48.98       44.39        3.70 o   0.6905E-02
   1  12  13       -1.27        0.04        1.96 o   0.2001E+00
   2  12  13       26.07       24.18        2.43 o   0.1358E-01
   3  12  13       66.15       67.16        3.29 o   0.4747E-02
  -3  13  13        4.23        5.55        1.76 o   0.6058E-01
  -2  13  13       48.11       48.87        4.70 o   0.6172E-02
  -1  13  13       14.98       13.94        3.06 o   0.2105E-01
   0  13  13       42.16       42.84        3.24 o   0.7592E-02
   1  13  13        4.66        3.97        2.10 o   0.6479E-01
   2  13  13        0.88        0.35        0.73 o   0.3083E+00
   3  13  13       86.06       72.65        4.68 o   0.3893E-02
  -2  14  13       87.22       81.35        5.22 o   0.3522E-02
  -1  14  13      124.41       91.52        4.77 o   0.2857E-02
   0  14  13       87.16       75.03        6.21 o   0.3564E-02
   1  14  13       -0.95        2.12        0.59 o   0.1705E+00
   2  14  13       27.86       32.65        2.23 o   0.1098E-01
   0  15  13      136.49       92.29        6.73 o   0.2558E-02
   1  15  13      218.74      159.16        8.17 o   0.1387E-02
  -6   0  14      325.86      314.52       10.83 o   0.6490E-03
  -4   0  14      730.53      766.18       22.00 o   0.1725E-03
  -2   0  14     2896.48     2973.55       34.21 o   0.1648E-04
   0   0  14     5082.45     4310.98       59.72 o   0.7120E-05
   2   0  14     7659.05     7868.86       46.27 o   0.2553E-05
   4   0  14     2646.03     2467.32       37.59 o   0.2168E-04
  -6   1  14      866.91      781.72       12.24 o   0.1620E-03
  -5   1  14       12.92       15.17        2.18 o   0.2318E-01
  -4   1  14     1213.04     1102.20       20.28 o   0.9023E-04
  -3   1  14        3.75        1.22        1.54 o   0.1298E+00
  -2   1  14     3169.28     3315.36       25.08 o   0.1371E-04
  -1   1  14       53.14       52.75        4.50 o   0.5778E-02
   0   1  14     3658.04     3157.46       35.57 o   0.1318E-04
   1   1  14       36.43       40.04        4.27 o   0.7877E-02
   2   1  14     1377.60     1452.83       15.66 o   0.6225E-04
   3   1  14      205.34      194.76        8.00 o   0.1238E-02
   4   1  14      400.36      370.35       10.58 o   0.5118E-03
   5   1  14       15.91       14.93        2.01 o   0.2243E-01
  -6   2  14       18.86       22.47        1.94 o   0.1635E-01
  -5   2  14       18.94       14.01        2.53 o   0.2061E-01
  -4   2  14       67.17       71.43        4.77 o   0.4306E-02
  -3   2  14       14.82        5.21        2.56 o   0.3489E-01
  -2   2  14      379.72      408.72        7.76 o   0.4921E-03
  -1   2  14      441.80      492.73       12.61 o   0.3665E-03
   0   2  14      710.12      633.97       18.36 o   0.2166E-03
   1   2  14      461.88      477.38        8.68 o   0.3817E-03
   2   2  14      483.58      518.53        9.54 o   0.3419E-03
   3   2  14      630.33      625.87       10.89 o   0.2448E-03
   4   2  14      471.89      450.26       10.97 o   0.3921E-03
   5   2  14      431.50      399.86       13.20 o   0.4455E-03
  -6   3  14       58.19       52.57        3.17 o   0.5933E-02
  -5   3  14       28.30       29.75        4.33 o   0.1008E-01
  -4   3  14       76.68       72.73        7.39 o   0.3595E-02
  -3   3  14      178.60      198.71        6.19 o   0.1328E-02
  -2   3  14      339.51      349.77        7.44 o   0.6029E-03
  -1   3  14       27.21       24.10        2.63 o   0.1325E-01
   0   3  14      198.16      171.60        9.78 o   0.1329E-02
   1   3  14       -0.54        2.34        0.85 o   0.9302E-01
   2   3  14      318.82      348.02        7.74 o   0.6213E-03
   3   3  14       53.27       53.16        3.34 o   0.6053E-02
   4   3  14      172.07      168.54        6.55 o   0.1534E-02
   5   3  14        2.63        1.39        1.80 o   0.1265E+00
  -6   4  14       12.45       10.85        1.57 o   0.3055E-01
  -5   4  14       31.05       28.87        4.34 o   0.9925E-02
  -4   4  14       19.46       18.51        4.22 o   0.1457E-01
  -3   4  14      103.81      112.22        5.93 o   0.2572E-02
  -2   4  14        0.74        0.50        0.61 o   0.3815E+00
  -1   4  14        2.78        3.69        1.18 o   0.9829E-01
   0   4  14        4.20        6.33        1.27 o   0.6164E-01
   1   4  14        1.01        2.93        1.15 o   0.1378E+00
   2   4  14       13.65       15.07        2.33 o   0.2256E-01
   3   4  14       52.53       57.27        4.00 o   0.5621E-02
   4   4  14       30.04       28.38        3.97 o   0.1047E-01
   5   4  14      169.66      167.86        8.13 o   0.1488E-02
  -6   5  14        1.00        1.54        0.45 o   0.2286E+00
  -5   5  14      111.20       92.72        7.58 o   0.2690E-02
  -4   5  14       -1.12        0.17        2.48 o   0.1278E+00
  -3   5  14       29.55       30.92        3.36 o   0.1050E-01
  -2   5  14        2.61        0.13        1.41 o   0.2237E+00
  -1   5  14      151.53      153.08        6.44 o   0.1749E-02
   0   5  14       47.12       32.05        2.69 o   0.9004E-02
   1   5  14       63.85       75.82        3.51 o   0.4380E-02
   2   5  14       23.24       32.01        2.18 o   0.1178E-01
   3   5  14       11.13        6.75        2.44 o   0.3647E-01
   4   5  14      164.98      152.69        6.33 o   0.1688E-02
   5   5  14       41.40       34.10        3.98 o   0.8440E-02
  -5   6  14        2.90        2.86        1.83 o   0.9252E-01
  -4   6  14      239.42      240.71        8.09 o   0.9702E-03
  -3   6  14      253.69      242.35        9.08 o   0.9281E-03
  -2   6  14        7.26       11.52        1.90 o   0.3303E-01
  -1   6  14       70.87       94.77        3.80 o   0.3532E-02
   0   6  14      120.67      125.07        4.76 o   0.2313E-02
   1   6  14      136.84      176.73        5.07 o   0.1649E-02
   2   6  14        4.82        6.49        1.21 o   0.5880E-01
   3   6  14      177.49      176.94        6.97 o   0.1443E-02
   4   6  14        6.50        6.27        1.65 o   0.5161E-01
   5   6  14      173.32      155.35        4.93 o   0.1675E-02
  -5   7  14       21.69       22.16        3.29 o   0.1415E-01
  -4   7  14      400.96      387.06       10.11 o   0.4929E-03
  -3   7  14       60.20       55.68        4.47 o   0.5355E-02
  -2   7  14      626.46      708.32       11.30 o   0.2153E-03
  -1   7  14      350.66      333.33       14.35 o   0.5672E-03
   0   7  14      648.06      708.39       10.89 o   0.2124E-03
   1   7  14       59.19       46.90        4.16 o   0.6086E-02
   2   7  14      432.24      475.77        8.77 o   0.3947E-03
   3   7  14       97.32       72.20        5.27 o   0.3644E-02
   4   7  14      195.66      180.35        6.40 o   0.1380E-02
  -5   8  14      160.13      167.81        7.37 o   0.1551E-02
  -4   8  14       69.92       62.21        5.91 o   0.4404E-02
  -3   8  14      144.87      163.35        6.72 o   0.1673E-02
  -2   8  14       83.43       95.56        7.49 o   0.2930E-02
  -1   8  14      458.44      548.25       11.83 o   0.3250E-03
   0   8  14      392.44      436.05        8.47 o   0.4512E-03
   1   8  14      671.09      775.20       13.70 o   0.1864E-03
   2   8  14      129.91      171.93        5.96 o   0.1691E-02
   3   8  14      790.31      804.02       19.54 o   0.1598E-03
   4   8  14      295.50      283.24        7.25 o   0.7757E-03
  -5   9  14       10.66        7.90        1.86 o   0.3716E-01
  -4   9  14       94.99       93.41        6.77 o   0.2933E-02
  -3   9  14       29.91        4.16        4.94 o   0.1715E-01
  -2   9  14        4.94       10.67        2.53 o   0.3411E-01
  -1   9  14        2.79        3.66        1.82 o   0.8297E-01
   0   9  14       11.23       26.37        1.97 o   0.1630E-01
   1   9  14       53.57       61.42        3.91 o   0.5321E-02
   2   9  14        1.07        1.27        1.52 o   0.1844E+00
   3   9  14       41.02       33.44        3.08 o   0.9078E-02
   4   9  14       10.01        8.73        2.33 o   0.3364E-01
  -4  10  14       29.49       21.94        2.42 o   0.1373E-01
  -3  10  14       59.01       57.34        5.75 o   0.4931E-02
  -2  10  14       25.80       33.03        4.16 o   0.9808E-02
  -1  10  14        1.14        1.94        1.79 o   0.1333E+00
   0  10  14       39.21       37.08        4.72 o   0.7793E-02
   1  10  14       15.99       14.14        2.23 o   0.2250E-01
   2  10  14      247.30      263.29        7.57 o   0.8922E-03
   3  10  14       19.46       17.61        2.07 o   0.1872E-01
   4  10  14       98.73      100.34        5.25 o   0.2894E-02
  -4  11  14        7.58        5.33        2.22 o   0.4785E-01
  -3  11  14       18.76       20.79        3.16 o   0.1556E-01
  -2  11  14       73.14       75.16        6.25 o   0.3780E-02
  -1  11  14        3.81        1.80        2.11 o   0.9178E-01
   0  11  14       12.24       12.46        2.81 o   0.2449E-01
   1  11  14        0.98        0.67        0.54 o   0.3181E+00
   2  11  14        2.52        2.89        1.16 o   0.1169E+00
   3  11  14       42.16       34.61        3.93 o   0.8343E-02
  -3  12  14        5.04        5.95        2.00 o   0.5323E-01
  -2  12  14        1.09        0.15        1.73 o   0.2384E+00
  -1  12  14        7.83        5.39        2.34 o   0.4613E-01
   0  12  14       48.36       37.86        3.43 o   0.7790E-02
   1  12  14        9.23        8.16        2.31 o   0.3620E-01
   2  12  14       16.03       16.49        1.78 o   0.2136E-01
   3  12  14       18.42       17.14        2.35 o   0.1889E-01
  -3  13  14       87.94       88.86        5.01 o   0.3312E-02
  -2  13  14      320.09      289.44       10.52 o   0.7023E-03
  -1  13  14      124.28      134.07        7.02 o   0.2041E-02
   0  13  14      198.16      145.27        9.12 o   0.1509E-02
   1  13  14      433.35      375.06       13.36 o   0.4695E-03
   2  13  14      115.76       98.61        6.46 o   0.2654E-02
  -1  14  14      416.69      359.58       10.31 o   0.5141E-03
   0  14  14        4.82        3.07        1.60 o   0.8195E-01
   1  14  14      422.66      326.12       11.60 o   0.5459E-03
  -5   0  15      555.02      566.89       16.52 o   0.2767E-03
  -3   0  15     2082.58     2170.72       36.87 o   0.2914E-04
  -1   0  15     3500.95     3746.61       43.94 o   0.1087E-04
   1   0  15     4045.43     4268.31       34.01 o   0.8492E-05
   3   0  15     1563.41     1512.48       29.60 o   0.5324E-04
   5   0  15      262.95      271.50        9.15 o   0.8294E-03
  -6   1  15      526.29      488.44       11.99 o   0.3407E-03
  -5   1  15       60.85       54.73        3.99 o   0.5515E-02
  -4   1  15     1530.92     1491.18       21.62 o   0.5599E-04
  -3   1  15      247.67      249.27        9.07 o   0.9176E-03
  -2   1  15     2837.95     2960.81       30.07 o   0.1681E-04
  -1   1  15       19.54       18.63        2.10 o   0.1817E-01
   0   1  15     4574.04     4089.63       26.92 o   0.8321E-05
   1   1  15      723.16      745.25        9.91 o   0.1912E-03
   2   1  15     1347.56     1376.34       16.14 o   0.6707E-04
   3   1  15      348.44      341.19        9.98 o   0.5931E-03
   4   1  15      441.93      416.61       10.24 o   0.4398E-03
   5   1  15      297.03      290.73        6.76 o   0.7617E-03
  -6   2  15       26.23       26.77        2.86 o   0.1237E-01
  -5   2  15       56.70       56.21        3.80 o   0.5594E-02
  -4   2  15        5.85        0.63        2.47 o   0.8174E-01
  -3   2  15       64.32       54.53        4.00 o   0.5416E-02
  -2   2  15       60.62       68.54        3.65 o   0.4793E-02
  -1   2  15      143.95      168.70        4.85 o   0.1694E-02
   0   2  15      683.77      620.30       13.20 o   0.2340E-03
   1   2  15      188.17      213.77        5.30 o   0.1238E-02
   2   2  15      541.25      571.63       10.23 o   0.2915E-03
   3   2  15      368.34      375.33        8.21 o   0.5377E-03
   4   2  15      399.18      378.04        9.61 o   0.5072E-03
   5   2  15       76.53       74.97        5.20 o   0.3899E-02
  -6   3  15       15.17       17.99        2.24 o   0.1970E-01
  -5   3  15        6.02        4.62        2.36 o   0.5272E-01
  -4   3  15      256.54      248.07       12.66 o   0.8445E-03
  -3   3  15       47.04       49.98        3.26 o   0.6595E-02
  -2   3  15      260.55      279.12        7.29 o   0.8337E-03
  -1   3  15      114.55      116.08        4.51 o   0.2511E-02
   0   3  15      248.51      230.22        8.24 o   0.9921E-03
   1   3  15       47.99       48.91        3.13 o   0.6692E-02
   2   3  15      136.70      139.74        5.14 o   0.2009E-02
   3   3  15        3.38        1.24        1.23 o   0.1505E+00
   4   3  15        6.03       10.93        2.28 o   0.3348E-01
   5   3  15        7.88        4.10        1.95 o   0.5585E-01
  -5   4  15       35.37       38.22        4.24 o   0.8152E-02
  -4   4  15       17.22       24.15        3.38 o   0.1421E-01
  -3   4  15       11.33        8.32        2.28 o   0.3366E-01
  -2   4  15       -0.19        0.20        1.46 o   0.5419E-01
  -1   4  15        2.54        4.94        1.41 o   0.7815E-01
   0   4  15       66.15       61.21        3.67 o   0.5044E-02
   1   4  15        1.17        0.71        1.37 o   0.2441E+00
   2   4  15       72.68       73.60        3.80 o   0.4241E-02
   3   4  15       16.06       17.02        2.45 o   0.1972E-01
   4   4  15        2.49        0.59        1.26 o   0.2119E+00
   5   4  15        6.05        4.16        1.69 o   0.6498E-01
  -5   5  15       81.33       85.24        6.00 o   0.3385E-02
  -4   5  15      197.75      195.84       10.61 o   0.1176E-02
  -3   5  15       92.11      110.45        5.47 o   0.2746E-02
  -2   5  15       64.71       71.11        4.68 o   0.4393E-02
  -1   5  15      165.21      185.55        5.65 o   0.1463E-02
   0   5  15       53.70       49.28        3.27 o   0.6389E-02
   1   5  15       74.10       84.12        4.65 o   0.3723E-02
   2   5  15        1.78        2.80        1.46 o   0.1179E+00
   3   5  15       79.94       87.24        4.67 o   0.3524E-02
   4   5  15        5.60        3.41        1.50 o   0.7630E-01
   5   5  15       13.24       10.55        2.12 o   0.2858E-01
  -5   6  15       31.52       35.45        3.64 o   0.9246E-02
  -4   6  15       36.94       33.38        3.11 o   0.9424E-02
  -3   6  15      146.38      150.76        6.76 o   0.1775E-02
  -2   6  15        1.23        3.50        1.51 o   0.1065E+00
  -1   6  15        1.21        0.40        0.96 o   0.3769E+00
   0   6  15      540.56      510.67       12.16 o   0.3220E-03
   1   6  15        0.08        2.02        3.92 o   0.1054E-02
   2   6  15      376.71      390.17       10.03 o   0.5041E-03
   3   6  15        6.08        0.11        1.82 o   0.1145E+00
   4   6  15      271.89      253.60        7.25 o   0.8866E-03
  -5   7  15      128.69      128.34        6.47 o   0.2117E-02
  -4   7  15       95.62       97.67        4.65 o   0.3051E-02
  -3   7  15      328.33      327.37        7.86 o   0.6453E-03
  -2   7  15      459.96      532.93       11.72 o   0.3341E-03
  -1   7  15      816.07      889.16       15.27 o   0.1443E-03
   0   7  15      306.74      340.76       12.69 o   0.6035E-03
   1   7  15      844.49      958.14       21.24 o   0.1269E-03
   2   7  15      117.10      132.36        5.46 o   0.2197E-02
   3   7  15      469.96      470.98       10.30 o   0.3784E-03
   4   7  15        7.81        6.24        1.43 o   0.5054E-01
  -5   8  15      129.91      118.87        5.76 o   0.2270E-02
  -4   8  15       68.78       50.18        5.67 o   0.5087E-02
  -3   8  15      145.45      125.97        9.10 o   0.1890E-02
  -2   8  15       67.65       58.68        6.74 o   0.4403E-02
  -1   8  15      217.34      291.45       11.74 o   0.8006E-03
   0   8  15      293.26      254.00       12.11 o   0.7936E-03
   1   8  15       98.91      157.63        7.15 o   0.1922E-02
   2   8  15       52.23       57.08        5.28 o   0.5292E-02
   3   8  15       65.38       45.07        5.96 o   0.5400E-02
   4   8  15        3.03        0.43        1.84 o   0.1475E+00
  -4   9  15      137.81      147.49        7.04 o   0.1829E-02
  -3   9  15        7.37        8.88        2.61 o   0.3488E-01
  -2   9  15      164.98      213.20        9.84 o   0.1193E-02
  -1   9  15        1.74        0.93        2.12 o   0.1315E+00
   0   9  15      172.93      189.41        8.91 o   0.1323E-02
   1   9  15      175.12      196.93        9.12 o   0.1270E-02
   2   9  15      141.39      180.52        8.05 o   0.1505E-02
   3   9  15        9.82        8.60        2.49 o   0.3333E-01
   4   9  15       27.18       26.16        2.82 o   0.1242E-01
  -4  10  15        6.29        4.80        1.97 o   0.5630E-01
  -3  10  15        2.45        0.18        2.00 o   0.1563E+00
  -2  10  15      101.22      100.99        7.35 o   0.2658E-02
  -1  10  15        7.96       10.92        2.60 o   0.3037E-01
   0  10  15       -0.30        0.25        1.72 o   0.2802E-01
   1  10  15       35.37       40.91        3.99 o   0.7929E-02
   2  10  15       29.74       36.94        3.69 o   0.9075E-02
   3  10  15        1.60        2.62        1.52 o   0.1215E+00
  -3  11  15       23.82       24.97        3.25 o   0.1287E-01
  -2  11  15       43.92       42.23        4.69 o   0.6959E-02
  -1  11  15       17.69       19.60        3.15 o   0.1639E-01
   0  11  15       44.59       35.55        4.76 o   0.7629E-02
   1  11  15        1.14        3.77        0.94 o   0.1194E+00
   2  11  15       29.78       27.97        3.24 o   0.1120E-01
   3  11  15        1.79        0.30        1.29 o   0.2679E+00
  -3  12  15       20.44       19.26        2.71 o   0.1655E-01
  -2  12  15        8.01        7.67        2.24 o   0.3928E-01
  -1  12  15       74.57       61.81        5.44 o   0.4424E-02
   0  12  15       30.13       27.05        2.51 o   0.1196E-01
   1  12  15        4.09        1.55        1.23 o   0.1307E+00
   2  12  15       61.08       61.20        3.85 o   0.5113E-02
  -2  13  15        3.73        3.27        1.35 o   0.9242E-01
  -1  13  15       91.54       87.05        5.34 o   0.3281E-02
   0  13  15      107.10       79.24        5.72 o   0.3234E-02
   1  13  15        3.77        2.96        1.55 o   0.9230E-01
  -4   0  16     4365.92     4124.22       49.07 o   0.8339E-05
  -2   0  16     2790.67     2899.86       41.74 o   0.1717E-04
   0   0  16     1420.71     1282.50       29.11 o   0.6772E-04
   2   0  16      312.07      295.78        9.34 o   0.7151E-03
   4   0  16       84.63       89.16        6.07 o   0.3255E-02
  -5   1  16      115.63      106.69        4.86 o   0.2642E-02
  -4   1  16       45.63       41.06        3.89 o   0.7340E-02
  -3   1  16       69.03       56.97        4.94 o   0.4916E-02
  -2   1  16      171.53      171.80        7.39 o   0.1487E-02
  -1   1  16       19.22       26.20        2.58 o   0.1401E-01
   0   1  16       43.84       45.48        3.85 o   0.7014E-02
   1   1  16        8.51        9.79        1.33 o   0.3762E-01
   2   1  16        9.13        7.06        1.67 o   0.4302E-01
   3   1  16       21.58        5.12        3.17 o   0.2614E-01
   4   1  16       13.85       11.15        2.06 o   0.2769E-01
  -5   2  16       14.39       10.20        1.83 o   0.2927E-01
  -4   2  16      174.97      166.51        6.99 o   0.1525E-02
  -3   2  16       20.63       19.43        3.13 o   0.1578E-01
  -2   2  16      500.98      519.67        9.97 o   0.3339E-03
  -1   2  16       33.72       31.59        2.76 o   0.1030E-01
   0   2  16       84.63       80.14        4.26 o   0.3729E-02
   1   2  16       45.55       56.58        3.09 o   0.6166E-02
   2   2  16        9.07        6.96        1.54 o   0.4450E-01
   3   2  16        3.07        1.66        1.19 o   0.1438E+00
   4   2  16       46.84       45.26        3.17 o   0.7105E-02
  -5   3  16        3.49        3.22        1.74 o   0.8629E-01
  -4   3  16       14.66       18.97        3.34 o   0.1705E-01
  -3   3  16       11.47       12.38        2.07 o   0.2748E-01
  -2   3  16       12.29       13.05        1.89 o   0.2670E-01
  -1   3  16        1.14        0.65        1.02 o   0.3216E+00
   0   3  16       46.76       46.82        3.13 o   0.6966E-02
   1   3  16       23.39       24.16        2.84 o   0.1365E-01
   2   3  16       85.78       92.14        4.07 o   0.3373E-02
   3   3  16        3.45        1.25        1.29 o   0.1464E+00
   4   3  16        6.83        2.86        2.56 o   0.5698E-01
  -5   4  16       14.80       12.04        2.63 o   0.2414E-01
  -4   4  16       23.13       27.64        3.89 o   0.1153E-01
  -3   4  16       17.07       17.77        2.53 o   0.1868E-01
  -2   4  16      132.90      157.22        6.44 o   0.1789E-02
  -1   4  16       13.81       14.84        2.32 o   0.2271E-01
   0   4  16      121.06      122.55        4.84 o   0.2343E-02
   1   4  16        3.51        1.14        1.66 o   0.1293E+00
   2   4  16      167.04      171.07        5.53 o   0.1563E-02
   3   4  16        1.27        0.01        1.33 o   0.3469E+00
   4   4  16       23.70       19.92        2.26 o   0.1602E-01
  -5   5  16       -0.48        1.93        0.83 o   0.1145E+00
  -4   5  16       22.65       20.00        3.62 o   0.1437E-01
  -3   5  16        1.79        0.38        1.99 o   0.1623E+00
  -2   5  16      122.04      130.33        6.17 o   0.2153E-02
  -1   5  16       65.28       74.31        3.65 o   0.4393E-02
   0   5  16      171.37      177.84        7.08 o   0.1455E-02
   1   5  16       35.19       43.17        2.68 o   0.8229E-02
   2   5  16       41.86       48.85        3.50 o   0.6892E-02
   3   5  16       33.31       34.51        2.98 o   0.9621E-02
   4   5  16       71.82       70.27        3.52 o   0.4444E-02
  -5   6  16       28.81       26.77        3.00 o   0.1187E-01
  -4   6  16      152.55      143.31        8.22 o   0.1739E-02
  -3   6  16      137.67      153.75        5.93 o   0.1819E-02
  -2   6  16       18.96       24.91        2.56 o   0.1452E-01
  -1   6  16      147.96      167.18        6.65 o   0.1632E-02
   0   6  16       60.06       51.53        4.10 o   0.5723E-02
   1   6  16      168.35      189.23        5.40 o   0.1434E-02
   2   6  16       78.99       82.12        4.49 o   0.3721E-02
   3   6  16       15.49        8.26        2.08 o   0.3058E-01
   4   6  16      137.53      131.82        4.53 o   0.2109E-02
  -4   7  16       61.13       61.13        3.34 o   0.5227E-02
  -3   7  16      183.07      175.34        6.59 o   0.1445E-02
  -2   7  16        6.21        8.26        1.54 o   0.4503E-01
  -1   7  16        8.03       10.37        1.85 o   0.3498E-01
   0   7  16       -0.15        0.01        2.18 o   0.1112E-01
   1   7  16       17.79       16.05        3.31 o   0.1797E-01
   2   7  16       24.14       22.82        2.54 o   0.1432E-01
   3   7  16       53.57       40.60        3.35 o   0.7168E-02
   4   7  16       12.79        9.85        2.23 o   0.2967E-01
  -4   8  16      381.57      383.32       10.56 o   0.5051E-03
  -3   8  16      419.85      402.37       13.51 o   0.4476E-03
  -2   8  16      337.54      411.47       13.75 o   0.4802E-03
  -1   8  16      242.74      247.71       11.85 o   0.8797E-03
   0   8  16       92.68      109.60        6.69 o   0.2651E-02
   1   8  16        8.70        9.39        2.56 o   0.3253E-01
   2   8  16        3.28        5.82        1.93 o   0.6026E-01
   3   8  16       24.11       26.36        3.24 o   0.1242E-01
  -4   9  16       13.07       13.79        2.21 o   0.2442E-01
  -3   9  16       38.95       39.46        4.12 o   0.7842E-02
  -2   9  16       -0.06        0.41        5.67 o   0.2417E-03
  -1   9  16        4.54        4.70        2.20 o   0.5922E-01
   0   9  16        5.06        2.42        1.39 o   0.9524E-01
   1   9  16       14.75       15.70        2.81 o   0.2034E-01
   2   9  16        3.98        2.96        1.70 o   0.8711E-01
   3   9  16       33.41       31.58        3.40 o   0.9892E-02
  -3  10  16       18.83       19.56        2.81 o   0.1665E-01
  -2  10  16       40.79       35.90        4.44 o   0.7964E-02
  -1  10  16      100.27      108.00        7.02 o   0.2575E-02
   0  10  16       33.07       23.69        4.20 o   0.1095E-01
   1  10  16        2.51        5.33        1.44 o   0.7391E-01
   2  10  16       85.34       79.74        5.43 o   0.3568E-02
   3  10  16        2.14        0.08        1.24 o   0.2846E+00
  -3  11  16       58.60       51.89        4.09 o   0.5738E-02
  -2  11  16        1.76        1.05        1.69 o   0.1609E+00
  -1  11  16       24.02       26.79        3.26 o   0.1228E-01
   0  11  16      103.81       91.63        6.42 o   0.2909E-02
   1  11  16        0.19        0.75        1.18 o   0.1119E+00
   2  11  16       -0.82        0.42        0.52 o   0.4290E+00
  -2  12  16       14.01        9.90        2.25 o   0.2850E-01
  -1  12  16        3.49        3.22        1.80 o   0.8439E-01
   0  12  16        2.23        3.52        1.29 o   0.1034E+00
  -5   0  17       29.45       26.01        3.19 o   0.1180E-01
  -3   0  17        0.96        0.42        1.06 o   0.1753E+00
  -1   0  17      139.42      146.45        9.33 o   0.1715E-02
   1   0  17        9.14        9.67        1.89 o   0.3492E-01
   3   0  17       13.37       15.35        2.87 o   0.2107E-01
  -5   1  17      120.27      120.43        6.25 o   0.2289E-02
  -4   1  17      184.85      169.14        6.62 o   0.1482E-02
  -3   1  17      262.76      269.69        8.67 o   0.8390E-03
  -2   1  17        6.17        6.70        1.83 o   0.4910E-01
  -1   1  17       48.36       53.00        3.97 o   0.6091E-02
   0   1  17      158.78      142.17        6.96 o   0.1788E-02
   1   1  17       27.15       34.65        3.00 o   0.1019E-01
   2   1  17       53.92       55.08        3.18 o   0.5909E-02
   3   1  17        0.03        0.18        4.07 o   0.9112E-03
   4   1  17       91.60       86.03        3.92 o   0.3464E-02
  -5   2  17       52.53       52.17        2.80 o   0.6271E-02
  -4   2  17      128.89      124.60        5.46 o   0.2223E-02
  -3   2  17       58.55       55.37        4.14 o   0.5499E-02
  -2   2  17       18.83       19.92        2.63 o   0.1682E-01
  -1   2  17      313.54      313.68        7.78 o   0.6867E-03
   0   2  17       67.61       65.25        3.71 o   0.4771E-02
   1   2  17        9.88        0.58        2.24 o   0.6842E-01
   2   2  17        3.57        3.95        1.16 o   0.8908E-01
   3   2  17       -0.31        0.00        0.91 o   0.3704E+00
   4   2  17       25.74       24.07        2.11 o   0.1390E-01
  -5   3  17        1.16        1.79        1.02 o   0.1934E+00
  -4   3  17       -1.72        0.01        2.07 o   0.1731E+00
  -3   3  17       27.83       35.45        2.88 o   0.1002E-01
  -2   3  17       29.23       25.55        2.54 o   0.1255E-01
  -1   3  17        2.67        3.80        1.13 o   0.9837E-01
   0   3  17        2.90        1.73        1.18 o   0.1459E+00
   1   3  17       47.00       59.88        3.71 o   0.5706E-02
   2   3  17        1.47        0.25        1.58 o   0.2384E+00
   3   3  17        9.78       10.77        2.03 o   0.3162E-01
   4   3  17        4.32        6.13        1.75 o   0.5710E-01
  -4   4  17        2.09        1.30        1.66 o   0.1470E+00
  -3   4  17        1.94        0.72        2.18 o   0.1310E+00
  -2   4  17       37.44       45.35        3.42 o   0.7525E-02
  -1   4  17       75.70       74.41        4.81 o   0.4008E-02
   0   4  17       18.83       17.39        2.06 o   0.1913E-01
   1   4  17       81.60       94.44        3.92 o   0.3373E-02
   2   4  17      198.83      209.98        7.12 o   0.1195E-02
   3   4  17      266.24      239.01        7.46 o   0.9388E-03
   4   4  17        3.56        2.25        1.41 o   0.1116E+00
  -4   5  17       32.12       29.53        3.80 o   0.1015E-01
  -3   5  17       75.70       77.02        6.31 o   0.3666E-02
  -2   5  17       56.35       62.24        4.06 o   0.5169E-02
  -1   5  17       39.17       51.97        3.46 o   0.6722E-02
   0   5  17        3.79        4.90        1.51 o   0.7115E-01
   1   5  17       -0.47        0.30        0.86 o   0.3646E+00
   2   5  17       18.14       20.03        1.90 o   0.1790E-01
   3   5  17       14.93       14.50        2.00 o   0.2329E-01
   4   5  17       12.94       13.63        2.09 o   0.2492E-01
  -4   6  17       19.07       18.24        2.67 o   0.1751E-01
  -3   6  17        7.45       10.59        1.43 o   0.3668E-01
  -2   6  17       10.77        8.74        2.07 o   0.3433E-01
  -1   6  17        4.13        0.93        1.55 o   0.1323E+00
   0   6  17        1.82        4.67        1.25 o   0.8867E-01
   1   6  17       31.72       36.92        2.88 o   0.9393E-02
   2   6  17        3.06        2.40        1.16 o   0.1223E+00
   3   6  17        3.41        0.03        1.33 o   0.2102E+00
  -3   7  17       53.05       64.29        3.25 o   0.5304E-02
  -2   7  17      327.68      317.70        8.82 o   0.6564E-03
  -1   7  17        7.23       16.92        1.60 o   0.2570E-01
   0   7  17        2.30        0.60        1.95 o   0.1465E+00
   1   7  17        1.01        4.12        1.81 o   0.8895E-01
   2   7  17       35.72       38.45        4.05 o   0.8218E-02
   3   7  17        7.45        1.68        1.38 o   0.8846E-01
  -3   8  17        6.47        3.55        2.02 o   0.6280E-01
  -2   8  17        0.84        1.16        0.94 o   0.1630E+00
  -1   8  17       -2.36        1.02        2.28 o   0.1115E+00
   0   8  17       18.25       19.87        2.31 o   0.1737E-01
   1   8  17        4.42        2.05        1.91 o   0.9012E-01
   2   8  17      287.08      274.72       10.47 o   0.7711E-03
   3   8  17       18.94       14.53        2.56 o   0.2020E-01
  -3   9  17       20.74       16.27        2.79 o   0.1799E-01
  -2   9  17       19.15       17.91        3.09 o   0.1698E-01
  -1   9  17        1.16        0.23        1.65 o   0.2416E+00
   0   9  17       69.08       55.27        5.73 o   0.4785E-02
   1   9  17       32.70       24.11        3.60 o   0.1150E-01
   2   9  17       -0.73        1.08        0.87 o   0.1969E+00
  -2  10  17       -0.50        2.38        1.07 o   0.6629E-01
  -1  10  17        2.39        1.02        1.73 o   0.1472E+00
   0  10  17       10.12        5.21        2.32 o   0.4261E-01
   1  10  17        5.89        9.17        1.31 o   0.4367E-01
   2  10  17        5.06        3.94        1.12 o   0.7969E-01
  -2  11  17       61.64       59.92        4.10 o   0.5122E-02
  -1  11  17       -1.48        0.05        1.54 o   0.2671E+00
   0  11  17       88.39       71.13        5.25 o   0.3822E-02
  -4   0  18       57.11       57.50        4.76 o   0.5255E-02
  -2   0  18        1.10        1.04        2.07 o   0.1409E+00
   0   0  18        3.09        1.03        2.11 o   0.1125E+00
   2   0  18      339.29      330.03       12.80 o   0.5925E-03
  -4   1  18       16.61       11.63        1.96 o   0.2534E-01
  -3   1  18       19.17       21.44        2.39 o   0.1622E-01
  -2   1  18       42.47       49.58        3.56 o   0.6768E-02
  -1   1  18        1.55        0.91        1.52 o   0.1917E+00
   0   1  18        2.46        3.10        1.39 o   0.1069E+00
   1   1  18        0.22        0.09        1.31 o   0.8451E-01
   2   1  18       15.26        9.17        2.16 o   0.2901E-01
   3   1  18        3.77        4.13        1.81 o   0.7294E-01
  -4   2  18        1.67        2.66        1.05 o   0.1400E+00
  -3   2  18        1.08        1.37        1.26 o   0.2044E+00
  -2   2  18       33.00       30.33        3.21 o   0.1036E-01
  -1   2  18        3.51        1.59        1.50 o   0.1243E+00
   0   2  18        5.42        7.97        1.55 o   0.4741E-01
   1   2  18        4.16        6.50        1.20 o   0.6089E-01
   2   2  18        6.48        5.64        1.59 o   0.5536E-01
   3   2  18        4.60        3.38        1.57 o   0.8092E-01
  -4   3  18        0.32        3.19        1.25 o   0.3935E-01
  -3   3  18       93.37       89.04        6.77 o   0.3044E-02
  -2   3  18       31.75       26.44        2.38 o   0.1197E-01
  -1   3  18      383.78      408.87        8.15 o   0.4855E-03
   0   3  18      113.72       97.10        5.51 o   0.2790E-02
   1   3  18      112.77      115.31        4.42 o   0.2545E-02
   2   3  18      110.14      106.67        5.11 o   0.2673E-02
   3   3  18       71.22       61.49        3.66 o   0.4861E-02
  -4   4  18        4.65        2.57        1.78 o   0.8566E-01
  -3   4  18      115.37      108.18        7.34 o   0.2423E-02
  -2   4  18        4.79        6.12        1.59 o   0.5742E-01
  -1   4  18       27.74       28.03        2.91 o   0.1175E-01
   0   4  18        0.66        0.68        0.70 o   0.3293E+00
   1   4  18       52.92       54.40        2.98 o   0.6050E-02
   2   4  18       16.83       16.89        1.49 o   0.2100E-01
   3   4  18        4.56        2.50        1.03 o   0.1070E+00
  -4   5  18       34.07       35.13        3.29 o   0.9256E-02
  -3   5  18       16.80       17.83        3.02 o   0.1784E-01
  -2   5  18       14.84       16.53        2.08 o   0.2129E-01
  -1   5  18       32.73       35.98        2.99 o   0.9418E-02
   0   5  18        3.94        5.62        1.44 o   0.6587E-01
   1   5  18      457.42      475.70       10.29 o   0.3792E-03
   2   5  18       66.87       66.90        3.79 o   0.4664E-02
   3   5  18       10.75       11.95        1.15 o   0.3135E-01
  -3   6  18      122.89      117.63        6.65 o   0.2280E-02
  -2   6  18        7.95        7.08        1.64 o   0.4542E-01
  -1   6  18       64.66       70.15        4.01 o   0.4531E-02
   0   6  18       38.95       34.43        3.15 o   0.9033E-02
   1   6  18       42.94       46.89        3.11 o   0.7148E-02
   2   6  18        1.70        0.47        1.60 o   0.2048E+00
   3   6  18       18.02       20.13        2.42 o   0.1713E-01
  -3   7  18       23.30       19.21        1.89 o   0.1682E-01
  -2   7  18        2.06        0.62        1.18 o   0.2344E+00
  -1   7  18       19.88       14.98        2.23 o   0.2014E-01
   0   7  18        3.56        0.95        1.94 o   0.1181E+00
   1   7  18       88.39       89.16        6.03 o   0.3187E-02
   2   7  18       14.96       13.82        2.64 o   0.2226E-01
  -2   8  18        3.91        3.09        1.66 o   0.8686E-01
  -1   8  18        0.68        1.75        0.82 o   0.1853E+00
   0   8  18       39.21       41.96        4.28 o   0.7446E-02
   1   8  18       46.15       42.41        3.11 o   0.7450E-02
   2   8  18        9.16        5.85        1.96 o   0.4504E-01
  -2   9  18       57.02       70.35        4.26 o   0.4656E-02
  -1   9  18        4.25        3.08        1.86 o   0.7990E-01
   0   9  18       36.83       37.41        3.79 o   0.8401E-02
   1   9  18       -1.50        0.02        1.51 o   0.2772E+00
  -1  10  18       22.42       20.38        2.73 o   0.1547E-01
   0  10  18       50.57       49.06        3.89 o   0.6335E-02
  -3   0  19       37.26       34.11        4.03 o   0.8714E-02
  -1   0  19       52.49       56.90        5.38 o   0.5238E-02
   1   0  19       59.97       69.02        5.52 o   0.4395E-02
   3   0  19      282.07      252.53        9.38 o   0.8471E-03
  -4   1  19       97.20       82.95        5.21 o   0.3330E-02
  -3   1  19        0.67        0.13        0.63 o   0.5391E+00
  -2   1  19       86.50       75.92        4.53 o   0.3794E-02
  -1   1  19      143.09      153.19        6.04 o   0.1791E-02
   0   1  19      101.04       90.51        5.08 o   0.3111E-02
   1   1  19        2.68        3.35        1.28 o   0.1025E+00
   2   1  19       10.48       11.87        1.83 o   0.2979E-01
   3   1  19        1.97        0.59        0.92 o   0.2822E+00
  -4   2  19       29.61       24.83        2.97 o   0.1230E-01
  -3   2  19      239.88      225.64        6.62 o   0.1045E-02
  -2   2  19      195.83      192.79        6.57 o   0.1302E-02
  -1   2  19       61.92       61.50        3.97 o   0.5064E-02
   0   2  19      209.61      180.41        7.05 o   0.1322E-02
   1   2  19       21.56       24.43        2.40 o   0.1437E-01
   2   2  19       18.37       18.09        2.06 o   0.1881E-01
   3   2  19       15.03       14.99        1.61 o   0.2336E-01
  -3   3  19       20.20       21.04        3.07 o   0.1521E-01
  -2   3  19       38.25       35.28        2.94 o   0.9062E-02
  -1   3  19       -0.73        0.00        0.64 o   0.5432E+00
   0   3  19        5.73        3.37        1.21 o   0.8090E-01
   1   3  19        1.32        0.86        1.13 o   0.2573E+00
   2   3  19        4.82        7.87        1.20 o   0.5160E-01
  -3   4  19      102.54       90.98        6.02 o   0.2981E-02
  -2   4  19        7.44        6.01        1.51 o   0.5176E-01
  -1   4  19       75.08       70.01        4.07 o   0.4300E-02
   0   4  19       19.38       18.75        2.17 o   0.1792E-01
   1   4  19        2.16        1.11        1.03 o   0.2059E+00
   2   4  19        6.76        3.50        1.33 o   0.7263E-01
  -3   5  19        0.51        0.70        0.86 o   0.2954E+00
  -2   5  19       99.62       88.48        6.23 o   0.3044E-02
  -1   5  19        0.58        1.27        0.79 o   0.1831E+00
   0   5  19       92.46       64.05        4.40 o   0.4131E-02
   1   5  19        0.47        0.17        1.01 o   0.2224E+00
   2   5  19      132.70      103.30        6.09 o   0.2459E-02
  -2   6  19       51.72       46.78        4.23 o   0.6357E-02
  -1   6  19        6.90        7.84        1.44 o   0.4576E-01
   0   6  19        9.04        9.80        1.59 o   0.3609E-01
   1   6  19      143.45      146.50        4.91 o   0.1897E-02
  -2   7  19        3.76        6.90        1.58 o   0.5621E-01
  -1   7  19       55.02       55.83        4.58 o   0.5461E-02
   0   7  19       37.08       26.05        3.94 o   0.1021E-01
   1   7  19       26.90       34.06        3.20 o   0.1019E-01
  -1   8  19       25.20       25.69        2.98 o   0.1272E-01
   0   8  19       34.35       34.30        3.41 o   0.9287E-02
   1   8  19        6.51        3.48        1.61 o   0.6946E-01
  -2   0  20       73.19       63.42        5.29 o   0.4402E-02
   0   0  20      233.30      189.84        9.71 o   0.1147E-02
   2   0  20       48.23       40.06        3.92 o   0.7309E-02
  -3   1  20       57.69       46.90        4.15 o   0.6126E-02
  -2   1  20       32.73       28.14        2.55 o   0.1130E-01
  -1   1  20       90.98       84.46        4.36 o   0.3475E-02
   0   1  20       23.94       23.38        2.38 o   0.1428E-01
   1   1  20      148.25      133.21        5.28 o   0.2003E-02
   2   1  20        0.20        1.60        0.93 o   0.1210E+00
  -3   2  20       68.93       51.47        4.44 o   0.5341E-02
  -2   2  20       16.59       21.32        1.84 o   0.1761E-01
  -1   2  20      353.22      305.60        8.15 o   0.6598E-03
   0   2  20       20.52       14.76        2.18 o   0.2019E-01
   1   2  20       88.89       65.08        3.98 o   0.4233E-02
   2   2  20       66.97       62.33        3.11 o   0.5011E-02
  -2   3  20        2.84        6.42        1.48 o   0.6308E-01
  -1   3  20        6.23        5.26        1.32 o   0.6162E-01
   0   3  20      130.04      106.40        4.81 o   0.2517E-02
   1   3  20        0.79        0.46        0.58 o   0.3966E+00
   2   3  20        1.87        0.60        1.24 o   0.2374E+00
  -2   4  20       48.60       37.81        3.98 o   0.7508E-02
  -1   4  20       81.12       88.34        3.69 o   0.3566E-02
   0   4  20       42.63       33.07        2.75 o   0.9149E-02
   1   4  20       -0.39        0.20        0.68 o   0.8352E+00
  -2   5  20       29.13       23.69        2.98 o   0.1269E-01
  -1   5  20      143.95      110.58        4.63 o   0.2356E-02
   0   5  20       37.70       26.34        2.48 o   0.1117E-01
   1   5  20      115.05      122.49        5.61 o   0.2338E-02
  -1   6  20       88.28       82.36        4.91 o   0.3506E-02
   0   6  20        1.19        3.84        1.14 o   0.1111E+00
  -1   0  21       15.89       15.58        2.42 o   0.2090E-01
  -1   1  21       44.35       43.67        2.57 o   0.7567E-02
   0   1  21       86.00       64.20        3.58 o   0.4374E-02
  -1   2  21        1.23        0.39        1.37 o   0.2753E+00
   0   2  21       44.31       30.04        3.68 o   0.9036E-02
  -1   3  21      185.74      150.34        6.96 o   0.1600E-02
   0   3  21        2.70        1.42        1.26 o   0.1559E+00
